# Supplementary material for: Dissecting cell identity via network inference and in silico gene perturbation
Source: Nature. 2023 Feb 8;614(7949):742–51. doi: 10.1038/s41586-022-05688-9 (PMC9946838; doi:10.1038/s41586-022-05688-9)
Supplement: Supplementary file 3 — Details of CellOracle pre-built base GRN data. This table details the different species for which we have constructed base GRNs. [file 41586_2022_5688_MOESM3_ESM.xlsx]

## Sheet: Pre-built base GRNs
Name	Species	Reference genome	Transcription factor binding motif data
Mouse sci-ATAC-seq atlas base GRN	Mouse	mm9	gimmemotifs vertebrate motifs version 5
Promoter base GRN	Mouse	mm10	gimmemotifs vertebrate motifs version 5
Promoter base GRN	Mouse	mm9	gimmemotifs vertebrate motifs version 5
Promoter base GRN	Human	hg19	gimmemotifs vertebrate motifs version 5
Promoter base GRN	Human	hg38	gimmemotifs vertebrate motifs version 5
Promoter base GRN	Rat	rn6	gimmemotifs vertebrate motifs version 5
Promoter base GRN	Rat	rn5	gimmemotifs vertebrate motifs version 5
Promoter base GRN	Rat	rn4	gimmemotifs vertebrate motifs version 5
Promoter base GRN	Drosophila	dm6	CisBP Drosophila melanogaster motifs version2
Promoter base GRN	Drosophila	dm3	CisBP Drosophila melanogaster motifs version2
Promoter base GRN	Chicken	galGal6	CisBP Gallus gallus motifs version2
Promoter base GRN	Chicken	galGal5	CisBP Gallus gallus motifs version2
Promoter base GRN	Chicken	galGal4	CisBP Gallus gallus motifs version2
Promoter base GRN	Zebrafish	danRer11	CisBP Danio rerio motifs version2
Promoter base GRN	Zebrafish	danRer10	CisBP Danio rerio motifs version2
Promoter base GRN	Zebrafish	danRer7	CisBP Danio rerio motifs version2
Promoter base GRN	C. Elegans	ce10	CisBP Caenorhabditis elegans motifs version2
Promoter base GRN	C. Elegans	ce6	CisBP Caenorhabditis elegans motifs version2
Promoter base GRN	Xenopus tropicalis	xenTro3	CisBP Xenopus tropicalis and Xenopus laevis motifs version2
Promoter base GRN	Xenopus tropicalis	xenTro2	CisBP Xenopus tropicalis and Xenopus laevis motifs version2
Promoter base GRN	Arabidopsis	TAIR10	CisBP Arabidopsis motifs version2
Promoter base GRN	S. Cerevisiae	sacCer3	CisBP Saccharomyces cerevisiae motifs version2
Promoter base GRN	S. Cerevisiae	sacCer2	CisBP Saccharomyces cerevisiae motifs version2
