# Supplementary material for: Dissecting cell identity via network inference and in silico gene perturbation
Source: Nature. 2023 Feb 8;614(7949):742–51. doi: 10.1038/s41586-022-05688-9 (PMC9946838; doi:10.1038/s41586-022-05688-9)
Supplement: Supplementary file 4 — TF annotation and previous study references. This table details the previously reported knockout phenotypes in mouse haematopoiesis and zebrafish development. [file 41586_2022_5688_MOESM4_ESM.xlsx]

## Sheet: Paul_genes_previous_studies
Gene	Annotation_summary	Annotation_1	Annotation_2	Annotation_3	Reference (Pubmed ID)
E2f4	GM & ME, stemness	Stemness, self-renewal, cell cycle	Erythroid differentiation, hematopoiesis cell cycle		16861343, 10983976
Gata2	GM & ME, stemness	Stemness, self-renewal, cell cycle	MEP		18295580, 18295580
Myc	GM & ME, stemness	Stemness, self-renewal, cell cycle	MEP, Mk, Erythroid fate		15545632, 19372257
Nfe2	GM & ME, stemness	Stemness, self-renewal, cell cycle	MEP		28648895
Nr3c1	Unknown	Ubiquitous gene / House keeping gene			24937701
Mef2c	GM	Cell fate switch between myeloid and lymphoid			19221552, 18326819, 23435431
Klf1	ME	MEP	Erythroid differentiation		18295580, 23361909
Fli1	GM & ME, stemness	Cell fate switch between Mk and Erythroid	Monocyte, Granulocyte		18295580, 23320737, 15367440, 35412146
Zbtb7a	GM & ME, stemness	Erythroid differentiation	Differentiation in all lineages		19853566, 32525064
Stat3	GM & ME, stemness	Granulocyte differentiation	Stemness, self-renewal		23797472, 20581311
Nfe2l2	GM & ME, stemness	Stemness, self-renewal, cell cycle	Relatively broad biological functions		23434824, 25721735
Gata1	ME	MEP	Erythroid differentiation		18295580, 15621534
Myb	GM & ME, stemness	Stemness, self-renewal, cell cycle	Erythroid differentiation		29704633, 20686118
Etv6	GM & ME, stemness	Stemness, self-renewal, cell cycle	Erythroid differentiation		19302286, 15371326
Ybx1	GM & ME, stemness	Stemness, self-renewal, cell cycle	Relatively broad biological functions	Mk differentiation	21369783
Chd2	GM & ME, stemness	Stemness, self-renewal, cell cycle	Erythroid differentiation, Mk differentiation		31900031, 19137022
Irf1	GM	GMP	Negative role in erythroid differentiation, GMP differentiation		25185711, 9389691, 15385939
Cxxc1	GM & ME, stemness	Stemness, self-renewal, cell cycle	Relatively broad biological functions		25470594
Cebpa	GM	GMP	Cell fate switch between MEP and GMP		18295580
Runx1	GM & ME, stemness	Stemness, self-renewal, cell cycle			18295580, 31431533, 18250229
Elf1	GM	Negative role in erythroid differentiation	PU.1 target gene		20525788, 15767686
Bcl11a	GM & ME, stemness	Stemness, self-renewal, cell cycle			27653684, 26387834
Nfic	GM	GMP	Mk differentiation	Stemness, self-renewal	24041575, 25258084
Nfia	GM & ME, stemness	Erythroid differentiation, granulocyte differentiation	Stemness, self-renewal		24041575, 19542302
Sfpi1	GM	GMP	Cell fate switch between MEP and GMP		18295580, 15621533
Ets1	ME	MEP	Erythroid differentiation, Mk differentiation	Stemness, self-renewal	16294212, 23927967
Lmo2	GM & ME, stemness	Stemness, self-renewal, cell cycle	Erythroid differentiation		18295580, 24041784
Rreb1	Unknown
Foxp1	GM & ME, stemness	Stemness, self-renewal, cell cycle			28232582
Bdp1	Unknown		Ubiquitous gene/house-keeping gene		28743884
Irf8	GM	GMP	Monocyte differentiation		17259967
Smarcc1	GM & ME, stemness	Stemness, self-renewal	Chromatin remodeling		29596882, 33207205, 25789315
Klf4	GM	GMP	Monocyte differentiation		17762869
Nfya	GM & ME, stemness	Stemness, self-renewal			16081537
Smarca5	GM & ME, stemness	Broad cell function	ATPase, chromatin remodeling	Stemness, self-renewal	28276606
Cbx5	GM & ME, stemness	Stemness, self-renewal	Chromatin remodeling
Nfatc3	GM & ME, stemness	Cell cycle	GMP differentiation, erythroid differentiation		22311511, 25100642, 29515759
Stat1	GM & ME, stemness	Stemness, self-renewal	Erythroid differentiation		15213094, 23797472
Runx2	GM & ME, stemness	Stemness, self-renewal			19179305
Nfkb1	GM	GMP	Granulocyte		19380823
Smarcc2	GM & ME, stemness	Chromatin remodeling	Granulocyte		25789315, 28369036
Herpud1	Unknown
Tcfec	GM	Macrophage, granulocyte	Stemness, self-renewal		19379700, 15908341
Gfi1	GM	Granulocyte			20861919, 23226623, 18295580, 28401061
Ezh2	GM & ME, stemness	Chromatin remodeling	Stemness, self-renewal		26497210, 26219303
Cux1	GM & ME, stemness	Stemness, self-renewal			29592892
Cebpe	GM	GMP	Granulocyte		18295580
Bptf	GM & ME, stemness	Chromatin remodeling			29456179
Elk3	Unknown
Rel	GM & ME, stemness	Stemness, self-renewal			10518539
Irf2	GM & ME, stemness	Stemness, self-renewal			19483695
Rara	GM & ME, stemness	Stemness, self-renewal			21364283
Brf1	Unknown
Zbtb1	Unknown	Gene role in myeloid differentiation is unknown	Lymphoid development		22201126
Irf9	Unknown
Stat5a	ME	MEP	Erythroid differentiation		18239084, 24498540
Gfi1b	ME	MEP	Erythroid differentiation		18295580, 28401061
Arhgef12	ME	MEP	Erythroid differentiation		31467124
Itgb2	Unknown
Klf6	Unknown
Zfp238	Unknown
Id2	Unknown
Zbtb16	Unknown
Arid5a	Unknown
Sox4	Unknown
Bhlha15	Unknown
Klf2	Unknown	Embryonic Erythroid precursor formation, but not adult hematopoiesis			25150253, 17675555
Ikzf2	Unknown
Hoxa7	ME	MEP			23212154
Sp100	Unknown
Hlf	Unknown	LOF experiment showed phenotype in serial transplantation assay, but no effect on normal hematopoiesis.			29262330
Phf21a	Unknown
Prdm5	Unknown
Irf7	Unknown
Hoxa5	ME	MEP			23212154
Nfatc2	Unknown				21750088
Zfhx3	Unknown
Hivep2	Unknown
Tcf7	Unknown
Sox13	Unknown	T-lymphocyte differentiation phenotype was reported, but myeloid differentiation phenotype is unknown.			17218525
Pbx1	Unknown
Stat4	Unknown	Involved in immune response, but role is unknown in differentiation.			15888914
Foxo1	Unknown	Involved in stress response, but role is unknown in differentiation.			21541992
Meis1	Unknown
Hnf4a	Unknown
Nfat5	Unknown
Mycn	Unknown
Zbtb4	Unknown
Egr1	Unknown
Batf3	Unknown	DC differentiation phenotype was reported, but myeloid differentiation phenotype is unknown.			31921109

## Sheet: Zebrafish_gene_previous_studies
Gene	Reference (Pubmed ID)	Notes
foxa2	21172337	Double mutants of foxa2 and foxa3 produce a phenotype
sp5l/spr2	15797017, 14609950
noto	7477317
zic2a
creb3l2	21729877
jund
eve1	20950598
her6	15023930	her6 morphants showed bent notochord
jun	18347071	This is not direct evidence for notochord differentiation. jun is involved in wnt8 signaling pathway, which is essential for notochord development.
nkx1.2la
cdx4	15708563
irx3a
foxi1
lef1	10375514
lhx1a
rxraa
creb3l1
sebox
foxa	21172337
twist2	22087291	twist2 MO did not induce significant phenotype, but twist1 did and is homologous to twist2
sox32
tfe3a
sox2	26674311
lmx1a
her9
dlx3b
gbx1
sp5a	15797017
nr3c1
tcf7l2
