# Supplementary material for: Dissecting cell identity via network inference and in silico gene perturbation
Source: Nature. 2023 Feb 8;614(7949):742–51. doi: 10.1038/s41586-022-05688-9 (PMC9946838; doi:10.1038/s41586-022-05688-9)
Supplement: Supplementary file 5 — Negative PS sum scores for zebrafish KO simulation. This table details the ranked list of predicted regulators of somitogenesis, with published phenotypes. [file 41586_2022_5688_MOESM5_ESM.xlsx]

## Sheet: negative PS sum for all TFs
	gene	score
0	foxc1b	25.1674
1	fosab	24.119
2	zeb1b	23.3094
3	foxd2	21.5459
4	mef2d	19.7074
5	foxd5	19.3912
6	hoxa11b	19.2557
7	msx3	19.0228
8	tcf7l2	18.8663
9	hoxb6a	18.0451
10	hoxa10b	18.0259
11	myod1	17.9471
12	zbtb18	17.375
13	myf5	17.2649
14	lbx2	16.7043
15	hoxa9b	16.668
16	jun	16.589
17	hoxd10a	16.002
18	nr2f5	15.9487
19	egr1	15.7712
20	sox3	15.5721
21	meox1	14.7244
22	sox19a	14.4062
23	tcf12	14.0227
24	hoxd3a	13.8622
25	hoxa2b	12.685
26	meis1a	12.0372
27	dmrt2a	11.9557
28	hoxd9a	11.7813
29	pax2a	11.2566
30	nr2f1a	11.0764
31	arid3c	10.5054
32	creb3l1	9.65047
33	en2b	9.50493
34	uncx4.1	9.29359
35	junba	8.93038
36	hoxa13b	8.72821
37	hoxc1a	8.7039
38	gbx2	8.5853
39	hoxb10a	8.52958
40	myog	8.23931
41	hoxc6b	8.16204
42	mafbb	7.97898
43	snai1a	7.96868
44	foxp1b	7.95464
45	sox7	7.83754
46	sox2	7.59179
47	foxb1a	7.58655
48	six1b	7.53434
49	tfdp2	7.5242
50	hoxb7a	7.52212
51	nr2f6b	7.23489
52	dlx3b	7.11378
53	cebpd	6.96553
54	hoxb9a	6.94896
55	hoxb2a	6.94174
56	rx3	6.86666
57	junbb	6.64833
58	hoxb5a	6.59761
59	sox21a	6.59172
60	pax6b	6.55215
61	zic3	6.46677
62	pax8	6.31423
63	nfatc4	6.19482
64	zic2b	5.4902
65	meis2b	5.45418
66	sp8b	5.15737
67	hoxb1a	5.04817
68	pax6a	4.97552
69	tfap2c	4.84447
70	mecp2	4.69933
71	klf17	4.43899
72	msx1b	4.42706
73	msx2b	4.38412
74	barx1	4.37803
75	mespab	3.90461
76	hey1	3.87514
77	hoxc4a	3.8068
78	nhlh2	3.76497
79	lmx1bb	3.64663
80	meis3	3.55649
81	ebf2	3.53707
82	msx1a	3.53632
83	gata3	3.10644
84	foxc1a	3.08403
85	irf9	2.86243
86	klf7b	2.82976
87	etv2	2.77179
88	hoxc3a	2.72349
89	twist1a	2.69024
90	hoxb8b	2.64592
91	uncx	2.63734
92	hmx4	2.49424
93	hoxb3a	2.47753
94	meis1b	2.45207
95	dlx4b	2.18186
96	hoxc8a	2.16324
97	runx3	2.06161
98	bbx	1.99407
99	cxxc5a	1.98881
100	pbx1b	1.79697
101	hoxb8a	1.76604
102	tfap2a	1.6672
103	thrb	1.646
104	olig2	1.6198
105	egr2b	1.58942
106	hoxc10a	1.53711
107	srfb	1.53015
108	hoxd11a	1.48443
109	her6	1.46073
110	gbx1	1.44063
111	pax7b	1.43279
112	cdx4	1.43113
113	fli1a	1.40344
114	hmga2	1.32659
115	her9	1.31892
116	nr6a1b	1.28375
117	nfe2l2a	1.28068
118	tlx2	1.19742
119	mef2aa	1.17624
120	en2a	1.10649
121	ebf3a	1.03072
122	six4a	1.02308
123	foxa	0.987873
124	hoxc11a	0.946281
125	gata2a	0.922546
126	rarga	0.913705
127	isl2a	0.893608
128	gata5	0.849548
129	atf3	0.845115
130	dlx5a	0.841584
131	pitx2	0.829303
132	irx5a	0.814037
133	hoxc9a	0.808525
134	nkx1.2lb	0.790747
135	klf6a	0.784335
136	foxj1b	0.778168
137	sox11a	0.773022
138	hoxb4a	0.772211
139	klf2a	0.768018
140	nkx6.2	0.766726
141	smad3a	0.758908
142	foxo3b	0.737877
143	foxg1a	0.731375
144	eve1	0.707628
145	sox10	0.704435
146	tbx20	0.684098
147	nkx3-1	0.651166
148	cux1a	0.647181
149	tbx3a	0.640274
150	irx1a	0.640091
151	mef2cb	0.613826
152	tead1b	0.607709
153	tbx16	0.60757
154	sp9	0.549821
155	lhx9	0.541171
156	jdp2b	0.538891
157	zic2a	0.501749
158	elf2a	0.491314
159	tbx2b	0.468273
160	raraa	0.419256
161	rxrgb	0.411747
162	hmx1	0.40926
163	hnf1a	0.38551
164	etv1	0.353251
165	foxi1	0.341645
166	pax3a	0.339944
167	emx3	0.337198
168	foxa2	0.333034
169	esrrga	0.320491
170	tp63	0.312083
171	six3b	0.311541
172	nkx1.2la	0.305024
173	drgx	0.301386
174	irx7	0.286934
175	tlx3b	0.251504
176	foxa1	0.244701
177	smad9	0.23418
178	sox32	0.224759
179	hnf1ba	0.214981
180	snai2	0.211773
181	nkx2.7	0.210902
182	lmx1ba	0.205652
183	nkx6.1	0.203225
184	noto	0.198516
185	foxb1b	0.197729
186	sox13	0.193127
187	dmbx1a	0.18699
188	dlx2b	0.171865
189	en1a	0.169698
190	foxd3	0.161343
191	sp5l	0.153464
192	hoxd4a	0.152273
193	hoxb1b	0.151622
194	zbtb42	0.138467
195	meis2a	0.131239
196	prrx1a	0.129042
197	hand2	0.127777
198	dnmt1	0.127192
199	nkx2.2a	0.125011
200	sox17	0.121651
201	sp8a	0.116258
202	six7	0.114026
203	mnx1	0.112293
204	smad3b	0.110658
205	creb3l2	0.110229
206	foxa3	0.108678
207	cxxc5b	0.107819
208	lhx1a	0.106055
209	foxi3a	0.10074
210	hoxd12a	0.0934542
211	hnf1bb	0.0909081
212	sox9b	0.0885602
213	mafgb	0.0847718
214	hoxa11a	0.0780113
215	cebpa	0.0703939
216	alx3	0.0697683
217	dmrta2	0.0685245
218	fosb	0.0596252
219	foxj1a	0.059162
220	foxf2b	0.0483086
221	sox1a	0.0468784
222	arxa	0.0435106
223	foxf2a	0.041964
224	twist2	0.0418728
225	rxraa	0.0413088
226	barhl2	0.0396316
227	tal1	0.0394028
228	pou3f3b	0.0385017
229	tbx1	0.0380941
230	irx1b	0.037776
231	sox4a	0.0334116
232	sebox	0.0296332
233	xbp1	0.0268886
234	pnx	0.0255581
235	foxp4	0.0205621
236	ctcf	0.0184202
237	six1a	0.0176355
238	neurod1	0.0173464
239	hoxa13a	0.0173401
240	hey2	0.0159377
241	neurod4	0.0151229
242	six3a	0.0145362
243	egr4	0.0143498
244	mxtx1	0.014313
245	en1b	0.0130316
246	samd11	0.0128464
247	pknox2	0.0123106
248	mixl1	0.0121471
249	pbx1a	0.0115571
250	irx3b	0.0110798
251	otpb	0.0109482
252	mnx2b	0.00956223
253	bach1b	0.00891742
254	rfx4	0.00872738
255	gfi1ab	0.00867647
256	nkx2.4a	0.00819922
257	gata6	0.00818994
258	zbtb7b	0.00772817
259	rorab	0.00756507
260	twist1b	0.0072956
261	ebf1a	0.00686485
262	prox1a	0.00677827
263	pbx3a	0.0063334
264	hoxb6b	0.00622387
265	fezf2	0.00606672
266	mef2b	0.00552081
267	osr2	0.00513469
268	lhx2b	0.0051242
269	grhl2b	0.00511398
270	onecut2	0.00502067
271	onecut1	0.00436018
272	nfixb	0.00419618
273	zic4	0.0040388
274	pitx3	0.00389033
275	mef2ca	0.00372664
276	si:dkey-43p13.5	0.00331054
277	irx3a	0.00317321
278	sp7	0.00285172
279	nr5a1a	0.00266734
280	irf2	0.00264454
281	pax3b	0.0026156
282	spi1b	0.00254828
283	nkx2.4b	0.00229581
284	si:dkey-7e14.3	0.00213881
285	isl1	0.00209821
286	hoxc11b	0.00207748
287	gsc	0.00206299
288	pitx1	0.00198321
289	hoxb13a	0.00127581
290	foxq1b	0.00119956
291	gsx2	0.00115332
292	lbx1b	0.0010267
293	tbx2a	0.000890647
294	foxg1b	0.000797201
295	tcf21	0.000687997
296	zic1	0.00056599
297	nkx2.3	0.000485851
298	gsx1	0.00043269
299	gfi1aa	0.000426802
300	esrrb	0.000426562
301	twist3	0.000298217
302	nkx2.1	0.000275787
303	foxo1a	0.00021798
304	gata1a	0.000143798
305	alx1	0.000115481
306	prrx1b	7.33757e-05
307	irx5b	5.51019e-05
308	tfec	4.01803e-05
309	wt1a	3.62027e-05
310	six2a	3.29897e-05
311	lhx4	3.28682e-05
312	phox2bb	2.38015e-05
313	dlx6a	2.05912e-05
314	alx4a	1.68151e-05
315	atoh1a	8.56587e-06
316	nr5a2	8.36595e-06
317	mafa	8.36583e-06
318	nkx2.5	7.64994e-06
319	tbx5a	1.6644e-15
320	foxe3	1.6644e-15
321	pax1b	1.6644e-15
322	shox2	1.47198e-15
323	fezf1	7.25146e-16
324	rx1	6.52091e-16

## Sheet: References
gene	Annotation	Reference (url or pubmed id)
foxc1b	Direct	11562356, https://www.biorxiv.org/content/10.1101/417931v1	foxc1b perturbation usually showed no or minor phenotype compared to foxc1a, but the double mutant foxc1a and foxc1b showed very strong phenotype on the somite development, suggesting foxc1a and foxc1b have compensatory mechanicm, and the phenotype of foxc1b is only revealed by the recent study.
fosab	Indirect		Orthologous to human FOS.
zeb1b	Direct	23756045	ZEB is a target of myod1, and play important role in somite and muscle formation. https://www.ncbi.nlm.nih.gov/pmc/articles/PMC3775946/
foxd2	Unknown
mef2d	Direct	8951797	mef2 is a key TF for somitegenesis
foxd5	Direct	19818746
hoxa11b	Hox gene family	34733846	hox gene family is known to play important role in anterior-posterior axis formation and somitegenesis, muscle development.
msx3	Hox gene family
tcf7l2	Indirect	18417332	tcf7ls is a regulator of TGFb signaling pathway and Wnt signaling pathway. wnt signaling pathway and Tbfb pathway is essential in the somitegenesis.
hoxb6a	Hox gene family
hoxa10b	Hox gene family
myod1	Direct	31159511	myod1 is a key TF for adaxial cell development and somitogenesis.
zbtb18	Direct	23756045	Also known as znf238. Direct target of myod1, and play important role in somite and muscle formation.
myf5	Direct	12366382, 17007832, 31159511	myf5 is a key TF for adaxial cell development and somitogenesis.
lbx2	Direct	22216300
hoxa9b	Hox gene family
jun	Indirect
hoxd10a	Hox gene family
nr2f5	Indirect	30721228	nr2f is reported to play important role in the muscle progenitor
egr1	Unknown
sox3	Unknown
meox1	Direct	12925591	Mesodermal transcription factor that plays a key role in somitogenesis and is specifically required for sclerotome development.
sox19a	Unknown
tcf12	Indirect	31188878	TCF12 has been shown to directly bind to TWIST1 during bone development, MYOD during muscle development.
hoxd3a	Hox gene family
hoxa2b	Hox gene family
meis1a	Hox gene family	33435477, 32421711	In mice, meis1a KO induce small somitic tissue formation.
dmrt2a	Direct	22899848, 29914374	dmrt2a is a key regulator of somitegenesis. It is regulator of many muscle differentiation gene.
hoxd9a	Hox gene family
pax2a	Indirect
nr2f1a	Direct	29157563	mutant shows defect in myocardium.
