# Supplementary material for: Dissecting cell identity via network inference and in silico gene perturbation
Source: Nature. 2023 Feb 8;614(7949):742–51. doi: 10.1038/s41586-022-05688-9 (PMC9946838; doi:10.1038/s41586-022-05688-9)
Supplement: Supplementary file 6 — Details of statistical tests. This table details the statistical tests used throughout this study. [file 41586_2022_5688_MOESM6_ESM.xlsx]

## Sheet: summary
Figure_number	Analysis	Data type	Method	Method_detail	p-value correction	Detailed value location
Figure 4c	Compare cell proportion between flh mutant and control sample	Categorical value, non-paired	Chi-square test	NA	Bonferroni correction	Another sheet in this file
Figure 4c, Extended Data Fig 11e	Compare cell proportion between noto crispant and tyr crispant	Categorical value, non-paired	Chi-square test	NA	Bonferroni correction	Another sheet in this file
Figure 5c, Extended Data Fig12c	Compare cell proportion between lhx1a crispant and tyr crispant	Categorical value, non-paired	Chi-square test	NA	Bonferroni correction	Another sheet in this file
Figure 5f, g	Compare NMF Module score between lhx1a crispant and tyr crispant	Continuous value, non-paired	Wilcoxon rank sum test	Two-tailed	Bonferroni correction	Supplementary Table 5
Figure 5h	Compare scRNA-seq gene expression between lhx1a crispant and tyr crispant	Continuous value, non-paired	Wilcoxon rank sum test	Two-tailed	Bonferroni correction	Another sheet in this file
Figure 5i	Compare HCR quantification between lhx1a crispant and tyr crispant	Continuous value, non-paired	T-test	Two-tailed	NA	Shown in the main text
Supplementary Fig 22a	Compare qPCR nog1 expression between lhx1a crispant and tyr crispant	Continuous value, paired	T-test	One-tailed	NA	Shown in the main text
Extended Data Fig12b	Compare scRNA-seq gene expression between axial_mesoderm and other cells to get gene specificity score.	Continuous value, non-paired	Wilcoxon rank sum test	One-tailed	Bonferroni correction	Shown in Figure
Extended Data Fig12d, f, h	Compare scRNA-seq gene expression between control vs LOF sample	Continuous value, non-paired	Wilcoxon rank sum test	Two-tailed	Bonferroni correction	Shown in Figure
Extended Data Fig12c, e, g	Compare cell proportion between control vs LOF sample	Categorical value, non-paired	Chi-square test	NA	Bonferroni correction	Another sheet in this file

## Sheet: Noto, lhx1a cell composition
noto/flh mutant cluster composition
	celltype	p	p_adjusted	proportion_Control	proportion_LOF
0	Early_Ectoderm	0.0265856	0.345612	0.604446	0.595318
1	Early_Endoderm	6.91831e-18	8.99381e-17	0.034489	0.0224992
2	Early_Ectoderm_Endoderm_Mesoderm	0.339121	1	0.0958874	0.0935104
3	Early_Mesendoderm	7.60008e-06	9.8801e-05	0.0725321	0.0825986
4	Heart_Primordium	0.522891	1	0.0470371	0.0458768
5	Primordial_germ_cells	0.0116999	0.152099	0.0168637	0.0142225
6	Early_Notochord	5.12527e-33	6.66286e-32	0.0100457	0.00226344
7	Somites	4.6002e-30	5.98026e-29	0.059984	0.0847944
8	Prechordal_Plate	8.23889e-06	0.000107106	0.0112062	0.01554
9	Notochord	4.26845e-53	5.54899e-52	0.00848626	0.000168913
10	Cephalic_Mesoderm	0.00211689	0.0275195	0.0353231	0.0402689
11	Early_axial_mesoderm	0.62279	1	0.000979183	0.00114861
12	Early_Ectoderm_and_Mesendoderm	0.0237464	0.308703	0.00271995	0.00179048
noto crispant cluster composition
	celltype	p	p_adjusted	proportion_Control	proportion_LOF
0	Cephalic_Mesoderm	5.10712e-05	0.000663926	0.0248923	0.0323353
1	Heart_Primordium	0.0154681	0.201085	0.0593454	0.0528035
2	Early_Ectoderm_Endoderm_Mesoderm	3.11084e-42	4.04409e-41	0.175883	0.11791
3	Early_Ectoderm_and_Mesendoderm	1.76396e-20	2.29315e-19	0.0515073	0.0288514
4	Early_Ectoderm	2.06386e-11	2.68302e-10	0.448923	0.487099
5	Somites	7.99379e-41	1.03919e-39	0.0891473	0.134349
6	Early_Mesendoderm	3.13022e-08	4.06928e-07	0.0631998	0.078933
7	Early_Endoderm	3.06983e-05	0.000399078	0.0308786	0.0227545
8	Prechordal_Plate	3.85408e-19	5.0103e-18	0.0174849	0.031791
9	Early_axial_mesoderm	0.767073	1	0.00161499	0.00141535
10	Notochord	1.07059e-34	1.39177e-33	0.0213394	0.00250408
11	Early_Notochord	9.20355e-08	1.19646e-06	0.0140181	0.00707676
12	Primordial_germ_cells	0.47813	1	0.00176572	0.00217746
lhx1a crispant cluster composition
	celltype	p	p_adjusted	proportion_Control	proportion_LOF
0	Heart_Primordium	0.222613	1	0.0554994	0.053837
1	Early_Ectoderm	0.000283593	0.00368671	0.505193	0.494428
2	Primordial_germ_cells	1.26e-06	1.63e-05	0.00515999	0.00739327
3	Early_Endoderm	0.00534339	0.0694641	0.0261413	0.02354
4	Early_Notochord	1.03e-36	1.34e-35	0.0141932	0.0241543
5	Somites	3.17e-07	4.12e-06	0.0833476	0.0918784
6	Notochord	0.000295106	0.00383638	0.0184867	0.0156641
7	Early_Ectoderm_and_Mesendoderm	1.21e-52	1.58e-51	0.0394549	0.0585319
8	Early_Ectoderm_Endoderm_Mesoderm	2.91e-38	3.78e-37	0.166393	0.138585
9	Early_Mesendoderm	3.77e-16	4.91e-15	0.0470045	0.0576324
10	Prechordal_Plate	9.84e-09	1.28e-07	0.0170161	0.0128121
11	Cephalic_Mesoderm	0.168635	1	0.020443	0.0192839
12	Early_axial_mesoderm	0.0254363	0.330672	0.00166748	0.00225966

## Sheet: Tal1 KO data cell composition
Pijuan-Sara chimera data cluster composition
celltype	KO	WT	Whole chimera	KO_cell_proportion / WT_cell_proportion * 100
Haematoendothelial progenitors	0.0956254	0.0288458	0.062885	331.506
Endothelium	0.0144046	0.0130004	0.0137161	110.802
Blood progenitors 1	0	0.00193622	0.000949281	0
Blood progenitors 2	0	0.00738926	0.00362277	0
Erythrocyte1	0	0.0325206	0.0159441	0
Erythrocyte2	0.000114021	0.0758288	0.0372351	0.150366
Erythrocyte3	0.000152028	0.209191	0.102639	0.0726741
Allantois	0.115921	0.0450863	0.0811926	257.109

## Sheet: lnitial_screening_chi2_test
lhx1a crispant
	celltype	p	p_adjusted	proportion_Control	proportion_LOF
0	Early_Notochord	2.70056e-22	1.08022e-21	0.283004	0.459695
1	Notochord	1.09382e-06	4.37529e-06	0.353755	0.264706
2	Prechordal_Plate	3.5421e-11	1.41684e-10	0.333597	0.215686
3	Early_axial_mesoderm	5.74292e-05	0.000229717	0.0296443	0.0599129
			4
sebox crispant
	celltype	p	p_adjusted	proportion_Control	proportion_LOF
0	Prechordal_Plate	1.0427e-09	4.17078e-09	0.326877	0.237618
1	Notochord	0.207489	0.829958	0.349407	0.329781
2	Early_Notochord	7.17416e-07	2.86966e-06	0.288142	0.362382
3	Early_axial_mesoderm	7.52411e-07	3.00964e-06	0.0355731	0.0702194
irx3a crispant
	celltype	p	p_adjusted	proportion_Control	proportion_LOF
0	Notochord	0.860691	1	0.395666	0.392513
1	Early_Notochord	0.779469	1	0.232745	0.228588
2	Prechordal_Plate	0.783353	1	0.33748	0.332955
3	Early_axial_mesoderm	0.0595995	0.238398	0.0341091	0.0459444
