# Supplementary material for: Dissecting cell identity via network inference and in silico gene perturbation
Source: Nature. 2023 Feb 8;614(7949):742–51. doi: 10.1038/s41586-022-05688-9 (PMC9946838; doi:10.1038/s41586-022-05688-9)
Supplement: Supplementary file 7 — Lhx1a crispant NMF data. This table details the NMF analysis of Lhx1a crispants. For statistical tests, Wilcoxon rank-sum test, Two-tailed was used. The p-value was corrected with the Bonferroni correction method. [file 41586_2022_5688_MOESM7_ESM.xlsx]

## Sheet: Summary
	lhx1a_gRNA_average	tyr_gRNA_average	delta	p	p_adj	Annotation_celltype_1	Annotation_celltype_2	Annotation_celltype_3	BP_GO_summary	BP_GO_1	BP_GO_2	BP_GO_3
module_0	0.0202586	0.0177247	0.00253395	3.89e-08	1.55e-06	Broad	na	na	translation and biosynthetic process	translation	peptide biosynthetic process	amide biosynthetic process
module_1	0.0115052	0.00754182	0.00396334	1.3e-26	5.19e-25	Somites	Early_Mesendoderm	na	transcription regulator activity	transcription regulator activity	na	na
module_2	0.00497482	0.00563469	-0.000659876	0.000728577	0.0291431	Primordial_germ_cells	na	na	na	na	na	na
module_3	0.20228	0.227823	-0.0255426	2.59e-07	1.04e-05	Late_Notochord	Early_Notochord	na	na	na	na	na
module_4	0.0131469	0.00931697	0.0038299	1.37e-11	5.47e-10	Early_Mesendoderm	Early_axial_mesoderm	na	na	na	na	na
module_5	0.00549108	0.00489356	0.000597516	1.71e-05	0.000684154	Primordial_germ_cells	na	na	na	na	na	na
module_6	0.00722461	0.00800375	-0.000779138	3.09e-05	0.00123549	Cephalic_Mesoderm	na	na	na	na	na	na
module_7	0.0112837	0.0128732	-0.00158955	0.000303737	0.0121495	Prechordal_Plate	na	na	catabolic process	organonitrogen compound catabolic process	cellular protein catabolic process	proteolysis involved in cellular protein catabolic process
module_8	0.0165759	0.011093	0.00548295	8.13e-28	3.25e-26	Broad	na	na	na	na	na	na
module_9	0.00591903	0.0063266	-0.000407571	0.00291901	0.11676	Somites	na	na	na	na	na	na
module_10	0.0484421	0.0313772	0.0170649	2.19e-22	8.77e-21	Early_Ectoderm_and_Mesendoderm	na	na	cell cycle regulation	negative regulation of cell cycle	na	na
module_11	0.0223038	0.00533899	0.0169649	2.81e-159	1.12e-157	Broad	na	na	na	na	na	na
module_12	0.0235839	0.0111574	0.0124265	6.36e-100	2.54e-98	Broad	na	na	na	na	na	na
module_13	0.00717613	0.00772417	-0.00054804	0.316118	1	Early_Endoderm	na	na	na	na	na	na
module_14	0.00273814	0.00349631	-0.000758175	0.0526812	1	Broad	na	na	na	na	na	na
module_15	0.00479092	0.0051324	-0.000341482	0.299939	1	Early_axial_mesoderm	na	na	na	na	na	na
module_16	0.00461117	0.00523851	-0.000627337	6.08e-09	2.43e-07	Broad	na	na	na	na	na	na
module_17	0.026006	0.0244823	0.00152369	0.703823	1	Broad	na	na	cell cycle	na	na	na
module_18	0.00540676	0.00761175	-0.00220499	2.35e-18	9.4e-17	Early_axial_mesoderm	Prechordal_Plate	na	development	limbic system development	hypothalamus development	optic placode formation
module_19	0.00178012	0.00219419	-0.000414067	0.00675528	0.270211	Broad	na	na	na	na	na	na
module_20	0.0036766	0.00352294	0.000153664	0.0161826	0.647305	Heart_Primordium	na	na	na	na	na	na
module_21	0.0120567	0.0102024	0.00185431	7.29e-06	0.000291795	Early_Mesendoderm	Somites	na	muscle development	myosin filament organization	myosin filament assembly	striated muscle myosin thick filament assembly
module_22	0.0160425	0.0359539	-0.0199114	1.83e-22	7.33e-21	Broad	na	na	na	na	na	na
module_23	0.007999	0.00844859	-0.000449592	0.684046	1	Broad	na	na	na	na	na	na
module_24	0.00380317	0.00424195	-0.000438782	2.58e-08	1.03e-06	Early_Ectoderm_Endoderm_Mesoderm	na	na	na	na	na	na
module_25	0.00414731	0.00486798	-0.000720677	0.00010978	0.00439121	Early_Ectoderm_Endoderm_Mesoderm	na	na	na	na	na	na
module_26	0.0130199	0.0118138	0.00120605	0.929931	1	Broad	na	na	na	na	na	na
module_27	0.00484235	0.00494073	-9.84e-05	0.954085	1	Broad	na	na	metabolic and biosynthetic process	regulation of RNA biosynthetic process	nucleic acid metabolic process	heterocycle biosynthetic process
module_28	0.00743872	0.00792251	-0.000483792	0.0295491	1	Broad	na	na	na	na	na	na
module_29	0.0105329	0.0109883	-0.000455316	0.532398	1	Broad	na	na	na	na	na	na
module_30	0.00497166	0.00423602	0.000735645	0.000272195	0.0108878	Broad	na	na	eye development	camera-type eye morphogenesis	eye morphogenesis	visual system development
module_31	0.00501897	0.00556211	-0.000543138	0.0441621	1	Broad	na	na	development	post-anal tail morphogenesis	regionalization	anatomical structure formation involved in morphogenesis
module_32	0.00694108	0.020115	-0.0131739	6.19e-132	2.48e-130	Broad	na	na	na	na	na	na
module_33	0.0186934	0.0162953	0.00239812	0.00160863	0.0643454	Early_Mesendoderm	Early_axial_mesoderm	Early_Notochord	development and biosynthetic process	regulation of neurogenesis	cellular macromolecule biosynthetic process	macromolecule biosynthetic process
module_34	0.136405	0.0993439	0.037061	6.55e-34	2.62e-32	Early_Notochord	Early_axial_mesoderm	na	metabolic process	macromolecule metabolic process	primary metabolic process	na
module_35	0.0429457	0.03398	0.00896564	1.92e-12	7.7e-11	Single gene module	na	na	na	na	na	na
module_36	0.00886514	0.00659042	0.00227472	2.38e-10	9.51e-09	Heart_Primordium	na	na	na	na	na	na
module_37	0.011199	0.0111075	9.15e-05	0.627478	1	Early_axial_mesoderm	na	na	na	na	na	na
module_38	0.012441	0.0131993	-0.000758294	0.226033	1	Single gene module	na	na	na	na	na	na
module_39	0.0110422	0.0146235	-0.00358129	1.65e-07	6.62e-06	Cephalic_Mesoderm	Prechordal_Plate	na	na	na	na	na

## Sheet: Module_weight_top30
	module_0_gene	module_0_weight	module_1_gene	module_1_weight	module_2_gene	module_2_weight	module_3_gene	module_3_weight	module_4_gene	module_4_weight	module_5_gene	module_5_weight	module_6_gene	module_6_weight	module_7_gene	module_7_weight	module_8_gene	module_8_weight	module_9_gene	module_9_weight	module_10_gene	module_10_weight	module_11_gene	module_11_weight	module_12_gene	module_12_weight	module_13_gene	module_13_weight	module_14_gene	module_14_weight	module_15_gene	module_15_weight	module_16_gene	module_16_weight	module_17_gene	module_17_weight	module_18_gene	module_18_weight	module_19_gene	module_19_weight	module_20_gene	module_20_weight	module_21_gene	module_21_weight	module_22_gene	module_22_weight	module_23_gene	module_23_weight	module_24_gene
0	rplp1	10.6673	msgn1	8.50746	tp63	5.34618	twist2	4.84894	hoxa9a	7.34976	krt4	1.95784	fsta	7.42721	frzb	3.66025	pho	11.8706	tbx6	6.51793	ccng1	5.62548	nnr	9.22657	zgc:158463	13.1398	sox32	6.36571	her5	10.0991	chrd	11.1398	dlx3b	6.28359	nusap1	6.47867	dbx1a	7.31382	gbx1	13.7782	gata5	5.85416	myod1	4.44647	h2ax1	4.93755	foxj1a	2.92921	hoxb1b
1	rpl22l1	10.5945	tbx16l	7.3801	marcksl1b	5.25945	p4ha1b	4.57949	hes6	7.26348	krt18a.1	1.91914	meox1	4.91805	fzd8b	3.62028	paics	10.581	aldh1a2	5.82942	rps27l	5.45914	CR847906.1	9.06769	ankrd11	7.71763	cdh6	5.42216	irx7	8.49604	foxb1a	10.2548	tfap2a	5.85668	ccnb1	5.85759	lft2	7.24967	lmo4a	10.8407	id3	5.5669	ttn.1	4.39003	rrm2.1	4.38109	ccdc173	2.81889	meis2a
2	rpl19	10.2339	tbx16	5.94151	tagln2	5.25054	ntd5	4.43959	rbm38	5.66941	krt5	1.91836	rdh10a	4.8717	calr3b	3.54694	midn	7.74259	tcf15	5.03592	nupr1a	5.05296	fthl27	8.16939	zgc:110425	6.07363	sox17	5.36636	her11	8.41717	col4a5	7.52389	foxi1	5.63721	cenpf	5.58458	nkx2.9	7.04606	zic3	10.5903	hand2	5.39771	mef2d	4.14457	fabp3	4.05729	tppp3	2.66482	hnf1ba
3	ybx1	10.1582	tob1a	5.68741	klf6a	4.74048	pmp22b	4.14341	tbxta	5.26421	krt8	1.89994	mdka	4.7352	rrbp1b	3.54279	hdlbpa	7.31552	efemp2b	4.74691	si:ch211-260e23.9	4.70858	nme2b.1	7.59859	lamc1	6.05581	gpm6ab	4.88273	cyp26a1	7.82043	rnf220a	7.12036	apela	4.96178	si:ch211-69g19.2	5.48268	shhb	6.92008	olig3	9.55373	cxcl12a	5.19791	unc45b	3.99846	histh1l	3.31199	rab36	2.6244	sox3
4	rps5	10.1185	fn1b	5.64855	gata3	4.61096	plod1a	3.99533	foxd5	5.1868	krt97	1.86634	fgfr2	4.6768	tram1	3.48775	sall4	7.26191	mespab	4.1541	tp53	4.61595	si:dkey-44g23.5	7.31962	cenpf	5.47069	cxcr4a	4.49994	pax2a	7.5526	alcamb	6.26492	tfap2c	4.8924	top2a	5.45247	gsc	6.75783	irx7	9.50115	fn1a	5.05179	myl10	3.63618	si:ch211-226l4.6	3.06384	cldn5a	2.58625	mycn
5	hnrnpa0l.1	9.91897	rbm38	5.10543	sdc4	4.30061	tbxta	3.94572	wnt8a	5.03036	dnase1l4.1	1.85248	cxcl12a	4.48373	cd63	3.23956	pnrc2	7.1514	rdh10a	4.04351	phlda3	4.47662	rrm2.1	7.25747	cenpe	5.10344	aoc2	4.22503	tiam2a	7.32689	olig2	6.06529	kctd15a	3.7942	plk1	5.33402	lft1	6.72123	fgf8a	9.34522	raraa	5.03472	ttn.2	3.5896	tuba1a	3.03112	daw1	2.57564	znf703
6	hmgn2	9.85989	fzd10	4.91202	gata2a	4.19887	ppp1r14c	3.80665	itgb5	4.99818	cyt1	1.85035	nr2f6b	4.4417	xbp1	3.22088	sfrp1a	6.2137	lbx2	3.88229	mdm2	4.41148	h3f3b.1	6.6107	aspm	4.89514	si:ch73-234b20.5	3.7898	mycn	6.77251	celsr1a	5.02521	bmp2b	3.76371	tpx2	5.23586	elovl6	4.60463	ptgdsb.1	8.85246	osr1	4.74981	myf5	3.47681	hspe1	2.81888	si:ch211-248e11.2	2.46134	hyal2b
7	hmgb2a	9.54133	dld	4.49911	rgcc	3.86291	rcn3	3.72757	hoxb10a	4.82239	krt92	1.84789	ndufs4	4.37896	zgc:174153	3.21927	mki67	5.64527	myf5	3.83311	sesn3	3.01723	cfl1l	6.30283	mki67	4.81642	hapln1b	3.76806	auts2b	6.12796	nkx6.1	4.92298	bambia	3.73931	kpna2	5.1195	tdgf1	4.5202	ptgdsb.2	8.2495	nrp2b	4.70706	hsp90aa1.1	3.39929	hmgn2	2.44456	TUBB4B	2.44468	crabp2b
8	ptmab	9.34862	im:7138239	4.31343	bmp2b	3.83529	zgc:153675	3.65154	cdx1a	4.76378	capn9	1.83083	fstl1a	4.10109	cited4b	3.15896	large2	5.38625	pcdh8	3.73259	ctsh	3.00237	dynll1	6.0814	nhsl1b	4.80529	flrt3	3.62315	si:ch211-170d8.2	5.67541	notch3	4.71479	yap1	3.693	ube2c	4.97947	acvr1ba	4.367	nrarpb	8.15433	si:ch73-22o12.1	4.58514	cdkn1ca	3.28509	ptmaa	2.38663	cfap45	2.42953	sp5l
9	zgc:110425	9.2497	ddit4	4.31009	vgll4l	3.68194	nog1	3.59647	tagln3b	4.67001	pfn1	1.81148	hoxb3a	4.06898	ELAPOR1	3.1443	nucks1a	5.09887	ripply2	3.61661	bnip4	3.0015	flvcr1	5.65056	nucks1a	3.99985	zgc:101744	3.57126	nova2	5.48153	sox19a	4.53881	vrtn	3.42785	aspm	4.04131	nkx2.4b	4.17749	pou5f3	7.67541	gata6	4.56721	rbm24a	3.0182	dynll1	2.17395	capsla	2.42518	ptgdsb.1
10	si:ch73-281n10.2	9.20434	cmtm6	4.10939	bambia	3.62456	serpinh1b	3.58951	ube2e2	4.63403	cyt1l	1.80709	ripply1	4.04512	si:dkey-26g8.5	3.14343	nop56	4.98635	gas1b	3.55924	foxo3b	2.54461	polr3gla	5.55972	akap12b	3.69952	gata5	3.4922	otx2a	5.366	ak3	4.48824	esrp1	3.39495	cenpe	3.96046	dact2	4.13824	meis2a	7.29126	tjp1b	4.11388	actc1a	2.64511	nme2b.1	2.16213	ribc2	2.42369	ptgdsb.2
11	hspb1	9.01618	her7	4.10752	apoeb	3.48022	insb	3.53741	cyp26a1	4.56482	si:ch211-157c3.4	1.80194	efnb2a	3.97981	gadd45ga	3.12639	hmga1a	4.8627	foxc1a	3.40115	cdkn1a	2.49219	ucp2	5.36389	wapla	3.66523	akap12b	3.37201	irx1a	5.35809	foxb1b	4.31459	gata2a	3.35209	numa1	3.62266	ndr2	4.0929	mdkb	7.29011	twist1a	3.92768	pcdh8	2.44238	rpl22l1	2.1007	si:ch211-163l21.7	2.35144	lmo4a
12	tmsb4x	8.988	hoxc6b	4.04715	ahnak	3.4116	cdkn1ca	3.47325	hoxb7a	4.3282	si:dkeyp-67a8.4.1	1.79255	meis1b	3.41178	fkbp11	3.06432	stm	4.79365	arl4aa	3.33903	mat2al	2.386	ssr4	5.05889	BX548028.1	3.52991	si:ch211-156j16.1	3.31341	otx2b	5.33801	si:ch211-191i18.2	4.29698	rasl11b	3.34905	mki67	3.60582	admp	3.96461	nova2	7.26644	sox11b	3.82768	snai1a	2.4259	fthl27	2.05687	spag6	2.30101	hoxb3a
13	h3f3b.1	8.74346	nrarpa	3.97724	foxi1	3.24391	noto	3.41367	fgf8a	4.29333	zgc:193505	1.78808	foxc1a	3.18847	rrbp1a	3.0202	ccnd1	4.67745	ism1	3.3288	si:dkey-40h20.1	2.24279	dhfr	4.97059	cx43.4	3.41679	CU459056.1	3.30088	sox19a	4.79764	tiparp	4.16172	pcdh19	3.33463	nop56	2.15208	epha4a	3.86424	sox19a	6.78009	si:ch211-106e7.2	3.72063	fstl1a	2.33845	sec61g	2.05016	si:ch73-234b20.5	2.29269	dhrs3b
14	si:ch211-222l21.1	8.33638	hes6	3.87829	pcdh19	3.18567	foxa	3.35739	itm2cb	4.03379	krt99	1.78761	sipa1l2	2.99947	si:dkey-239j18.2	2.97377	ncl	4.50056	gas1a	3.13468	isg15	2.20992	si:ch1073-80i24.3	4.71789	ptk7a	3.39221	dhrs3b	3.29124	otx1	4.72532	hyal2b	4.05317	irx7	3.17537	tubb2b	2.03355	foxa2	3.72983	zic2b	6.72166	arl4d	3.61137	qkia	2.33267	rps5	2.01783	syne1b	2.28637	dhrs3a
15	si:ch73-1a9.3	7.89118	vox	3.75747	ved	3.1547	epha4a	3.307	hoxb9a	3.92503	ponzr5	1.78266	cpn1.1	2.90047	ctslb	2.96766	qkia	4.43753	greb1l	3.10639	casp8	2.06276	tp53inp2	4.65741	ncl	3.37242	dhrs13a.1	3.2803	si:ch211-152c2.3	4.71711	col4a6	4.02074	lfng	3.07282	hells	1.70606	nkx2.1	3.59515	sp5l	6.63651	si:dkey-73n10.1	3.49572	zbtb18	2.26343	actb1	1.904	tekt1	2.21724	meis1b
16	fthl27	7.81625	dlc	3.68159	dag1	3.10198	pak1	3.29558	her7	3.9214	anxa1b	1.75339	efemp2b	2.83241	pitx2	2.94939	SSBP4	4.41585	im:7138239	2.93053	bbc3	2.04783	stm	4.57294	numa1	3.37177	lmo4a	3.27434	mdkb	4.71129	sox19b	3.96427	si:ch211-152c2.3	3.03896	rpl22l1	1.60574	ephb3a	3.44246	si:ch211-152c2.3	6.1354	zic3	3.33535	tbx16	1.95699	mcm2	1.89321	si:dkey-27p23.3	2.17496	her13
17	npm1a	7.58328	helb	3.67092	akap12b	3.06273	kdelr2b	3.15543	cdx4	3.8857	ppl	1.75283	rasgef1ba	2.80861	bhlha15	2.9402	ctsc	4.41527	notch2	2.90924	rbl2	1.9349	hnrnpa0l.1	4.47054	srpra	3.28371	marcksl1b	3.17786	aldob	4.6663	tdgf1	3.89045	id1	3.00793	pnrc2	1.57762	shisa2a	3.40851	phox2a	6.01931	drll.3	3.21062	sulf1	1.95631	ssr3	1.88817	sox32	2.13851	meis3
18	calm3a	7.46725	pcdh8	3.58558	fgfr4	3.04701	irx3a	3.08478	snai1a	3.83806	nqo1	1.72714	vcana	2.71722	zgc:174855	2.91519	pfkfb4b	4.23503	mespaa	2.90693	tp53inp1	1.88831	ybx1	4.44275	greb1l	3.25066	wnt11f2	3.15089	plxdc2	4.59559	nova2	3.70411	irx1b	2.79518	tnrc6a	1.30634	foxd3	3.2681	crabp2b	5.79718	rbpms2a	3.12524	zfand5a	1.90773	rpl19	1.8678	ENSDARG00000094627	2.13174	olig4
19	actb2	7.0087	cx43.4	3.55004	klf2a	2.9964	fbln2	3.07645	hoxc3a	3.81794	tmsb1	1.72668	lman1	2.67632	id3	2.81851	serbp1a	4.23414	zfand5a	2.88183	rasl11b	1.81418	aldob	4.27025	unc5b	3.22359	asph	3.06142	irx1b	4.51081	sox11a	3.42404	klf2b	2.70782	cdca7a	1.30593	otx1	3.04615	pkdcca	5.71482	mtus1b	3.04225	thrap3a	1.89816	ssr2	1.83393	sypl2b	2.06634	tshz1
20	id1	6.80087	hoxb7a	3.46865	epcam	2.97307	ssr2	3.045	anp32e	3.80066	hsd17b14	1.724	kif26ab	2.57301	si:dkey-269i1.4.1	2.77753	hsp90ab1	4.19545	six4a	2.71069	CABZ01020840.1	1.64048	zgc:110425	4.26837	pcdh1b	3.2122	pltp	3.03273	zfhx4	4.39953	tubb5	3.38996	zgc:92242	2.59235	nme2b.1	1.18372	lhx5	3.03218	epha7	5.3566	lsp1b	2.97721	tcf12	1.80596	ssr4	1.73705	efcab1	2.06158	znfl1k
21	hsp90ab1	6.73055	snai1a	3.42292	fermt1	2.79359	ssr4	3.04156	prickle1b	3.74352	krt17	1.70299	lpar1	2.57159	klf17	2.75045	mex3b	4.04592	pcdh10b	2.54877	btg1	1.60343	rplp1	4.26632	cdh1	3.02669	s1pr5a	2.99804	mex3b	4.20245	sox3	3.3247	apoeb	2.5416	ankrd11	1.11945	pitx2	2.94851	meis1b	4.99498	pdgfra	2.92152	rbfox1l	1.76228	krtcap2	1.72903	enkur	2.03092	znf503
22	dynll1	6.55769	cdx4	3.13968	aif1l	2.79352	ssr3	3.03616	serpinh1b	3.66884	znf185	1.70191	cxcl12b	2.48535	ssr2	2.68901	tnrc6a	4.04173	kazald2	2.49885	fosab	1.56682	si:ch73-1a9.3	4.24066	pcdh19	3.02335	met	2.84419	shisa2a	4.15788	nkx6.2	3.29338	prdm1a	2.44351	rpl19	1.09308	pcdh18a	2.82686	mycn	4.9656	stmn1a	2.82936	trim109	1.7408	zgc:110425	1.70179	efcab2	2.02698	raraa
23	hmga1a	6.5226	soga1	3.11508	dnmt3bb.1	2.72828	fadd	3.00711	vox	3.58294	im:7150988	1.70143	fgfr4	2.48376	hspa5	2.65514	tcf3b	3.88029	sparc	2.31097	igf2a	1.55551	ctsla	4.23052	si:ch211-108d22.2	2.94359	arhgap36	2.83866	ptgdsb.1	4.05357	gli1	3.27705	pcp4l1	2.40642	lasp1	1.07665	her6	2.82539	cdkn1cb	4.94047	id1	2.79895	tnni2b.1	1.71998	rplp1	1.65513	rassf7b	1.94307	irx1b
24	tubb2b	6.51295	lsp1b	3.11024	yap1	2.67319	tmem263	2.99097	cx43.4	3.57486	spaca4l	1.68965	asph	2.47822	zgc:174154	2.58145	npm1a	3.8582	meis1b	2.30357	btg2	1.40093	sec61g	4.17866	snd1	2.91186	foxa2	2.7038	ak3	3.93894	midn	3.24893	ackr3b	2.38383	serbp1a	1.05143	foxd5	2.82073	lfng	4.88761	akap12b	2.70838	ier2b	1.71894	sec61b	1.60126	cfap126	1.90456	si:ch211-152c2.3
25	ptmaa	6.49716	cdh2	3.08866	grhl2b	2.66802	serp1	2.98398	wnt8a.1	3.54209	alox5b.3	1.68253	kazald2	2.46434	si:dkey-239j18.3	2.55149	mych	3.73865	ripply1	2.29246	rspo1	1.35087	fabp3	4.17577	ptprfb	2.89144	wu:fc75a09	2.59697	si:ch211-137a8.4	3.90469	cdh11	3.09907	dspa	2.37457	lrrc59	1.01477	foxa3	2.65578	ucp2	4.86659	tpm4a	2.69051	smyd1b	1.65414	hsp90ab1	1.55805	dnah5	1.85099	sox19a
26	sec61g	6.42196	blf	3.08656	tfap2c	2.63191	lhfpl6	2.96381	wls	3.47783	sult6b1	1.67806	p3h2	2.45335	ssr3	2.54807	anp32e	3.59296	zcchc24	2.27963	mycb	1.30583	rpl19	4.16015	notch1a	2.81145	plpp3	2.55865	fgfr4	3.88704	si:ch211-152c2.3	3.07053	cxcr4a	2.34956	si:dkey-33c12.4	1.00366	otx2a	2.62456	si:ch211-191i18.2	4.8536	pmp22a	2.64622	gli1	1.59699	gpx4a	1.54341	catip	1.84473	mdkb
27	serbp1a	6.12156	itm2cb	3.04192	rarga	2.60364	sec61g	2.95943	ubl3a	3.45233	mgll	1.67538	meis3	2.4169	fam174b	2.5359	ctsba	3.52868	mespbb	2.23103	sesn1	1.19484	si:ch211-133n4.4	4.07531	RIMBP2	2.73269	C1H3orf70.1	2.53721	rasd2	3.82838	rfx4	3.05015	notch3	2.33844	nucks1a	0.989583	nog1	2.58531	calm3a	4.83378	rdh10a	2.61998	efemp2a	1.56172	serbp1a	1.52417	cfap53	1.84253	si:ch211-170d8.2
28	sec61b	5.94013	cdx1a	3.04138	btg1	2.517	cst3	2.91381	ephb4b	3.38983	cldne	1.6684	tenm3	2.38963	ssr4	2.53137	tpx2	3.38962	zic3	2.22209	hspb1	1.18154	ssr3	4.06019	stm	2.70911	iqca1	2.50779	rhov	3.74943	plpp3	2.98399	alcamb	2.31558	hspe1	0.949793	sox19a	2.47697	mn1b	4.76587	tead1b	2.50826	ntn1a	1.5375	ptmab	1.50687	pih1d3	1.83498	mex3b
29	actb1	5.74374	hoxc3a	2.99993	bambib	2.43948	lrrc59	2.8733	etv4	3.35956	aldh3b1	1.65829	tcf15	2.38789	btg2	2.51825	actb1	3.33375	her1	2.16263	gadd45aa	1.17103	si:dkey-33c12.4	4.01196	setx	2.6847	cst3	2.49382	wnt8b	3.72939	ackr3b	2.96871	akap12b	2.23645	histh1l	0.932798	fzd8a	2.47427	pkdccb	4.7654	actb2	2.50609	fbn2b	1.50566	pho	1.4996	si:dkey-42p14.3	1.82974	ucp2
[truncated: 31 more columns]

## Sheet: GO
Module_0
	description	effective_domain_size	goshv	intersection_size	intersections	name	native	p_value	parents	precision	query	query_size	recall	significant	source	term_size	source_order	group_id
0	"The cellular metabolic process in which a protein is formed, using the sequence of a mature mRNA or circRNA molecule to specify the sequence of amino acids in a polypeptide chain. Translation is mediated by the ribosome, and begins with the formation of a ternary complex between aminoacylated initiator methionine tRNA, GTP, and initiation factor 2, which subsequently associates with the small su…	2446	14696	5	[['IBA', 'IEA'], ['IBA', 'IEA'], ['IEA'], ['IMP'], ['IBA', 'IEA'], [], [], [], [], [], [], [], [], [], [], [], [], [], [], [], [], []]	translation	GO:0006412	0.000443526	['GO:0010467', 'GO:0034645', 'GO:0043043', 'GO:0044267']	0.227273	query_1	22	0.5	TRUE	GO:BP	10	2415	4
1	"The chemical reactions and pathways resulting in the formation of peptides, compounds of 2 or more (but usually less than 100) amino acids where the alpha carboxyl group of one is bound to the alpha amino group of another. This may include the translation of a precursor protein and its subsequent processing into a functional peptide." [GOC:dph, GOC:jl]	2446	24422	5	[['IBA', 'IEA'], ['IBA', 'IEA'], ['IEA'], ['IMP'], ['IBA', 'IEA'], [], [], [], [], [], [], [], [], [], [], [], [], [], [], [], [], []]	peptide biosynthetic process	GO:0043043	0.000443526	['GO:0006518', 'GO:0043604', 'GO:1901566']	0.227273	query_1	22	0.5	TRUE	GO:BP	10	12141	4
2	"The chemical reactions and pathways resulting in the formation of an amide, any derivative of an oxoacid in which an acidic hydroxy group has been replaced by an amino or substituted amino group." [GOC:curators]	2446	24754	5	[['IBA', 'IEA'], ['IBA', 'IEA'], ['IEA'], ['IMP'], ['IBA', 'IEA'], [], [], [], [], [], [], [], [], [], [], [], [], [], [], [], [], []]	amide biosynthetic process	GO:0043604	0.0257419	['GO:0043603', 'GO:0044271']	0.227273	query_1	22	0.25	TRUE	GO:BP	20	12473	4
3	"Organized structure of distinctive morphology and function, not bounded by a lipid bilayer membrane. Includes ribosomes, the cytoskeleton and chromosomes." [GOC:go_curators]	2446	44868	14	[['IBA', 'IEA'], ['IEA'], ['IEA'], ['IDA'], ['IBA', 'IEA'], ['IEA'], [], [], ['IEA'], ['IEA'], ['IEA'], ['IEA'], [], ['IEA'], [], [], [], ['IBA', 'IEA'], ['IEA'], ['IEA'], [], []]	non-membrane-bounded organelle	GO:0043228	1.45953e-06	['GO:0043226']	0.636364	query_1	22	0.0744681	TRUE	GO:CC	188	2129	3
4	"Organized structure of distinctive morphology and function, not bounded by a lipid bilayer membrane and occurring within the cell. Includes ribosomes, the cytoskeleton and chromosomes." [GOC:go_curators]	2446	44872	14	[['IBA', 'IEA'], ['IEA'], ['IEA'], ['IDA'], ['IBA', 'IEA'], ['IEA'], [], [], ['IEA'], ['IEA'], ['IEA'], ['IEA'], [], ['IEA'], [], [], [], ['IBA', 'IEA'], ['IEA'], ['IEA'], [], []]	intracellular non-membrane-bounded organelle	GO:0043232	1.45953e-06	['GO:0043228', 'GO:0043229']	0.636364	query_1	22	0.0744681	TRUE	GO:CC	188	2133	3
5	"An intracellular organelle, about 200 A in diameter, consisting of RNA and protein. It is the site of protein biosynthesis resulting from translation of messenger RNA (mRNA). It consists of two subunits, one large and one small, each containing only protein and RNA. Both the ribosome and its subunits are characterized by their sedimentation coefficients, expressed in Svedberg units (symbol: S). …	2446	43219	4	[['IBA', 'IEA'], ['IEA'], ['IEA'], [], ['IBA', 'IEA'], [], [], [], [], [], [], [], [], [], [], [], [], [], [], [], [], []]	ribosome	GO:0005840	0.0012219	['GO:0043232']	0.181818	query_1	22	0.8	TRUE	GO:CC	5	480	3
6	"A ribosome located in the cytosol." [GOC:mtg_sensu]	2446	43754	3	[['IBA'], [], ['IEA'], [], ['IBA'], [], [], [], [], [], [], [], [], [], [], [], [], [], [], [], [], []]	cytosolic ribosome	GO:0022626	0.0316086	['GO:0005829', 'GO:0005840']	0.136364	query_1	22	1	TRUE	GO:CC	3	1015	3
7	"Either of the two subunits of a ribosome: the ribosomal large subunit or the ribosomal small subunit." [GOC:jl]	2446	45073	3	[['IBA'], [], ['IEA'], [], ['IBA', 'IEA'], [], [], [], [], [], [], [], [], [], [], [], [], [], [], [], [], []]	ribosomal subunit	GO:0044391	0.0316086	['GO:0005840', 'GO:1990904']	0.136364	query_1	22	1	TRUE	GO:CC	3	2334	3
8	"The action of a molecule that contributes to the structural integrity of the ribosome." [GOC:mah]	2446	449	4	[['IBA', 'IEA'], ['IBA', 'IEA'], ['IEA'], [], ['IBA', 'IEA'], [], [], [], [], [], [], [], [], [], [], [], [], [], [], [], [], []]	structural constituent of ribosome	GO:0003735	0.0012219	['GO:0005198']	0.181818	query_1	22	0.8	TRUE	GO:MF	5	449	2
9	"Interacting selectively and non-covalently with the DNA portion of a nucleosome." [GOC:mah]	2446	5084	4	[[], [], [], [], [], ['IEA'], [], [], ['IBA'], ['IEA'], [], [], [], ['IEA'], [], [], [], [], [], [], [], []]	nucleosomal DNA binding	GO:0031492	0.00364409	['GO:0031490', 'GO:0031491']	0.181818	query_1	22	0.666667	TRUE	GO:MF	6	5084	1
10	"Interacting selectively and non-covalently with DNA that is assembled into chromatin." [GOC:mah]	2446	5082	4	[[], [], [], [], [], ['IEA'], [], [], ['IBA'], ['IEA'], [], [], [], ['IEA'], [], [], [], [], [], [], [], []]	chromatin DNA binding	GO:0031490	0.00845274	['GO:0003677', 'GO:0003682']	0.181818	query_1	22	0.571429	TRUE	GO:MF	7	5082	1
11	"Interacting selectively and non-covalently with a nucleosome, a complex comprised of DNA wound around a multisubunit core and associated proteins, which forms the primary packing unit of DNA into higher order structures." [GOC:mah]	2446	5083	4	[[], [], [], [], [], ['IEA'], [], [], ['IBA'], ['IEA'], [], [], [], ['IEA'], [], [], [], [], [], [], [], []]	nucleosome binding	GO:0031491	0.0168058	['GO:0003682', 'GO:0044877']	0.181818	query_1	22	0.5	TRUE	GO:MF	8	5083	1
12	Ribosome	2446	47404	4	[['KEGG'], ['KEGG'], ['KEGG'], [], ['KEGG'], [], [], [], [], [], [], [], [], [], [], [], [], [], [], [], [], []]	Ribosome	KEGG:03010	0.0012219	['KEGG:00000']	0.181818	query_1	22	0.8	TRUE	KEGG	5	206	5
13	Metabolism of RNA	2446	48514	5	[[], ['REAC'], ['REAC'], ['REAC'], ['REAC'], [], [], [], [], [], ['REAC'], [], [], [], [], [], [], [], [], [], [], []]	Metabolism of RNA	REAC:R-DRE-8953854	0.00344238	['REAC:0000000']	0.227273	query_1	22	0.357143	TRUE	REAC	14	770	6
Module_1
	description	effective_domain_size	goshv	intersection_size	intersections	name	native	p_value	parents	precision	query	query_size	recall	significant	source	term_size	source_order	group_id
0	"A molecular function that controls the rate, timing and/or magnitude of gene transcription. The function of transcriptional regulators is to modulate gene expression at the transcription step so that they are expressed in the right cell at the right time and in the right amount throughout the life of the cell and the organism. Genes are transcriptional units, and include bacterial operons." [GOC…	2446	11788	14	[['IEA'], ['IEA'], ['IBA', 'IEA'], ['IBA'], [], [], [], [], [], [], [], ['IBA'], ['IEA'], ['IBA'], ['IBA'], [], [], ['IEA'], ['IBA'], ['IBA', 'IEA'], [], ['IBA'], [], ['IBA', 'IEA'], ['IEA']]	transcription regulator activity	GO:0140110	0.0106584	['GO:0003674']	0.56	query_1	25	0.0457516	TRUE	GO:MF	306	11788	1
Module_2
	description	effective_domain_size	goshv	intersection_size	intersections	name	native	p_value	parents	precision	query	query_size	recall	significant	source	term_size	source_order	group_id
0	dre-miR-451	2446	49635	1	[[], [], [], [], ['MIRNA'], [], [], [], [], [], [], [], [], [], [], [], [], [], [], []]	dre-miR-451	MIRNA:dre-miR-451	0.0499793	['MIRNA:000000']	0.05	query_1	20	1	TRUE	MIRNA	1	43	1
Module_3
GO_not_found
Module_4
GO_not_found
Module_5
GO_not_found
Module_6
	description	effective_domain_size	goshv	intersection_size	intersections	name	native	p_value	parents	precision	query	query_size	recall	significant	source	term_size	source_order	group_id
0	MIRNA root	2446	49593	4	[[], [], ['MIRNA'], [], [], ['MIRNA'], [], [], ['MIRNA'], [], [], [], ['MIRNA'], [], [], [], [], [], [], [], [], []]	MIRNA root	MIRNA:000000	0.000941	[]	0.181818	query_1	22	0.121212	TRUE	MIRNA	33	1	1
1	dre-miR-10a-5p	2446	49598	1	[[], [], [], [], [], ['MIRNA'], [], [], [], [], [], [], [], [], [], [], [], [], [], [], [], []]	dre-miR-10a-5p	MIRNA:dre-miR-10a-5p	0.049968	['MIRNA:000000']	0.045455	query_1	22	1	TRUE	MIRNA	1	6	1
2	dre-miR-10b-5p	2446	49599	1	[[], [], [], [], [], ['MIRNA'], [], [], [], [], [], [], [], [], [], [], [], [], [], [], [], []]	dre-miR-10b-5p	MIRNA:dre-miR-10b-5p	0.049968	['MIRNA:000000']	0.045455	query_1	22	1	TRUE	MIRNA	1	7	1
3	dre-miR-126a-3p	2446	49601	1	[[], [], ['MIRNA'], [], [], [], [], [], [], [], [], [], [], [], [], [], [], [], [], [], [], []]	dre-miR-126a-3p	MIRNA:dre-miR-126a-3p	0.049968	['MIRNA:000000']	0.045455	query_1	22	1	TRUE	MIRNA	1	9	1
4	dre-miR-138-5p	2446	49605	1	[[], [], [], [], [], [], [], [], [], [], [], [], ['MIRNA'], [], [], [], [], [], [], [], [], []]	dre-miR-138-5p	MIRNA:dre-miR-138-5p	0.049968	['MIRNA:000000']	0.045455	query_1	22	1	TRUE	MIRNA	1	13	1
Module_7
	description	effective_domain_size	goshv	intersection_size	intersections	name	native	p_value	parents	precision	query	query_size	recall	significant	source	term_size	source_order	group_id
0	"The chemical reactions and pathways resulting in the breakdown of organonitrogen compound." [GOC:pr, GOC:TermGenie]	2446	37106	6	[[], [], [], ['IBA'], [], ['IBA'], [], ['IBA'], [], [], ['IBA'], [], [], [], ['IBA'], ['IBA'], [], [], [], []]	organonitrogen compound catabolic process	GO:1901565	0.0287738	['GO:1901564', 'GO:1901575']	0.3	query_1	20	0.142857	TRUE	GO:BP	42	24825	3
1	"The chemical reactions and pathways resulting in the breakdown of a protein by individual cells." [GOC:jl]	2446	25019	6	[[], [], [], ['IBA'], [], ['IBA'], [], ['IBA'], [], [], ['IBA'], [], [], [], ['IBA'], ['IBA'], [], [], [], []]	cellular protein catabolic process	GO:0044257	0.0017492	['GO:0030163', 'GO:0044265', 'GO:0044267']	0.3	query_1	20	0.222222	TRUE	GO:BP	27	12738	3
2	"The hydrolysis of a peptide bond or bonds within a protein as part of the chemical reactions and pathways resulting in the breakdown of a protein by individual cells." [GOC:ai, GOC:dph, GOC:tb]	2446	28293	6	[[], [], [], ['IBA'], [], ['IBA'], [], ['IBA'], [], [], ['IBA'], [], [], [], ['IBA'], ['IBA'], [], [], [], []]	proteolysis involved in cellular protein catabolic process	GO:0051603	0.0017492	['GO:0006508', 'GO:0044257']	0.3	query_1	20	0.222222	TRUE	GO:BP	27	16012	3
3	"The chemical reactions and pathways resulting in the breakdown of a macromolecule, any molecule of high relative molecular mass, the structure of which essentially comprises the multiple repetition of units derived, actually or conceptually, from molecules of low relative molecular mass." [GOC:mah]	2446	15954	6	[[], [], [], ['IBA'], [], ['IBA'], [], ['IBA'], [], [], ['IBA'], [], [], [], ['IBA'], ['IBA'], [], [], [], []]	macromolecule catabolic process	GO:0009057	0.0212645	['GO:0043170', 'GO:1901575']	0.3	query_1	20	0.15	TRUE	GO:BP	40	3673	3
4	"The chemical reactions and pathways resulting in the breakdown of a protein by the destruction of the native, active configuration, with or without the hydrolysis of peptide bonds." [GOC:mah]	2446	20024	6	[[], [], [], ['IBA'], [], ['IBA'], [], ['IBA'], [], [], ['IBA'], [], [], [], ['IBA'], ['IBA'], [], [], [], []]	protein catabolic process	GO:0030163	0.00426544	['GO:0009057', 'GO:0019538', 'GO:1901565']	0.3	query_1	20	0.193548	TRUE	GO:BP	31	7743	3
5	"The chemical reactions and pathways resulting in the breakdown of a macromolecule, any large molecule including proteins, nucleic acids and carbohydrates, as carried out by individual cells." [GOC:jl]	2446	25024	6	[[], [], [], ['IBA'], [], ['IBA'], [], ['IBA'], [], [], ['IBA'], [], [], [], ['IBA'], ['IBA'], [], [], [], []]	cellular macromolecule catabolic process	GO:0044265	0.00767618	['GO:0009057', 'GO:0044248', 'GO:0044260']	0.3	query_1	20	0.176471	TRUE	GO:BP	34	12743	3
6	"A closed structure, found only in eukaryotic cells, that is completely surrounded by unit membrane and contains liquid material. Cells contain one or several vacuoles, that may have different functions from each other. Vacuoles have a diverse array of functions. They can act as a storage organelle for nutrients or waste products, as a degradative compartment, as a cost-effective way of increasin…	2446	43156	6	[[], [], [], ['IBA'], ['IBA'], ['IBA'], [], ['IBA'], [], [], ['IBA'], [], [], [], [], ['IBA'], [], [], [], []]	vacuole	GO:0005773	0.00921847	['GO:0005737', 'GO:0043231']	0.3	query_1	20	0.171429	TRUE	GO:CC	35	417	2
7	"A vacuole that is maintained at an acidic pH and which contains degradative enzymes, including a wide variety of acid hydrolases." [GOC:krc]	2446	42806	6	[[], [], [], ['IBA'], ['IBA'], ['IBA'], [], ['IBA'], [], [], ['IBA'], [], [], [], [], ['IBA'], [], [], [], []]	lytic vacuole	GO:0000323	0.00221525	['GO:0005773']	0.3	query_1	20	0.214286	TRUE	GO:CC	28	67	2
8	"A small lytic vacuole that has cell cycle-independent morphology and is found in most animal cells and that contains a variety of hydrolases, most of which have their maximal activities in the pH range 5-6. The contained enzymes display latency if properly isolated. About 40 different lysosomal hydrolases are known and lysosomes have a great variety of morphologies and functions." [GOC:mah, ISBN…	2446	43148	6	[[], [], [], ['IBA'], ['IBA'], ['IBA'], [], ['IBA'], [], [], ['IBA'], [], [], [], [], ['IBA'], [], [], [], []]	lysosome	GO:0005764	0.00221525	['GO:0000323']	0.3	query_1	20	0.214286	TRUE	GO:CC	28	409	2
9	"Catalysis of the hydrolysis of internal, alpha-peptide bonds in a polypeptide chain by a mechanism in which the sulfhydryl group of a cysteine residue at the active center acts as a nucleophile." [GOC:mah, https://www.ebi.ac.uk/merops/about/glossary.shtml#CATTYPE, https://www.ebi.ac.uk/merops/about/glossary.shtml#ENDOPEPTIDASE]	2446	848	5	[[], [], [], ['IBA'], [], ['IBA'], [], ['IBA'], [], [], ['IBA'], [], [], [], [], ['IBA'], [], [], [], []]	cysteine-type endopeptidase activity	GO:0004197	0.0199942	['GO:0004175', 'GO:0008234']	0.25	query_1	20	0.238095	TRUE	GO:MF	21	848	1
10	"Catalysis of the hydrolysis of peptide bonds in a polypeptide chain by a mechanism in which the sulfhydryl group of a cysteine residue at the active center acts as a nucleophile." [GOC:mah, https://www.ebi.ac.uk/merops/about/glossary.shtml#CATTYPE]	2446	2047	6	[[], [], [], ['IBA', 'IEA'], [], ['IBA', 'IEA'], [], ['IBA', 'IEA'], [], [], ['IBA', 'IEA'], [], [], [], [], ['IBA', 'IEA'], ['IEA'], [], [], []]	cysteine-type peptidase activity	GO:0008234	0.00277933	['GO:0008233']	0.3	query_1	20	0.206897	TRUE	GO:MF	29	2047	1
11	KEGG root term	2446	47199	15	[[], ['KEGG'], ['KEGG'], ['KEGG'], [], ['KEGG'], ['KEGG'], ['KEGG'], ['KEGG'], [], ['KEGG'], ['KEGG'], [], ['KEGG'], ['KEGG'], ['KEGG'], ['KEGG'], [], ['KEGG'], ['KEGG']]	KEGG root term	KEGG:00000	0.0108836	[]	0.75	query_1	20	0.0299401	TRUE	KEGG	501	1	4
12	Autophagy - animal	2446	47456	6	[[], [], [], ['KEGG'], [], ['KEGG'], [], ['KEGG'], [], [], ['KEGG'], [], [], [], [], ['KEGG'], ['KEGG'], [], [], []]	Autophagy - animal	KEGG:04140	1.89245e-05	['KEGG:00000']	0.3	query_1	20	0.428571	TRUE	KEGG	14	258	4
13	Lysosome	2446	47458	6	[[], [], [], ['KEGG'], [], ['KEGG'], [], ['KEGG'], [], [], ['KEGG'], [], [], [], [], ['KEGG'], ['KEGG'], [], [], []]	Lysosome	KEGG:04142	0.000330331	['KEGG:00000']	0.3	query_1	20	0.285714	TRUE	KEGG	21	260	4
14	Phagosome	2446	47460	7	[[], ['KEGG'], [], ['KEGG'], [], ['KEGG'], [], ['KEGG'], [], [], ['KEGG'], [], [], [], [], ['KEGG'], ['KEGG'], [], [], []]	Phagosome	KEGG:04145	3.04132e-05	['KEGG:00000']	0.35	query_1	20	0.259259	TRUE	KEGG	27	262	4
15	Protein processing in endoplasmic reticulum	2446	47457	6	[[], ['KEGG'], ['KEGG'], [], [], [], ['KEGG'], [], [], [], [], [], [], ['KEGG'], ['KEGG'], [], [], [], ['KEGG'], []]	Protein processing in endoplasmic reticulum	KEGG:04141	0.00060846	['KEGG:00000']	0.3	query_1	20	0.26087	TRUE	KEGG	23	259	4
16	Apoptosis	2446	47465	6	[[], [], [], ['KEGG'], [], ['KEGG'], [], ['KEGG'], [], [], ['KEGG'], [], [], [], [], ['KEGG'], ['KEGG'], [], [], []]	Apoptosis	KEGG:04210	0.00277933	['KEGG:00000']	0.3	query_1	20	0.206897	TRUE	KEGG	29	267	4
Module_8
GO_not_found
Module_9
	description	effective_domain_size	goshv	intersection_size	intersections	name	native	p_value	parents	precision	query	query_size	recall	significant	source	term_size	source_order	group_id
0	An abnormality of the external nose.	2446	57036	11	[['HP'], [], ['HP'], ['HP'], [], [], [], ['HP'], ['HP'], [], [], ['HP'], ['HP'], [], ['HP'], [], [], [], [], [], [], ['HP'], [], ['HP'], [], ['HP']]	Abnormality of the external nose	HP:0010938	1.96336e-05	['HP:0000366']	0.423077	query_1	26	0.123596	TRUE	HP	89	7398	3
1	A morphological anomaly of the rib cage.	2446	50781	8	[['HP'], [], [], ['HP'], [], ['HP'], [], ['HP'], [], [], [], ['HP'], [], [], [], [], [], [], [], [], [], ['HP'], [], ['HP'], [], ['HP']]	Abnormal rib cage morphology	HP:0001547	0.00515161	['HP:0000765']	0.307692	query_1	26	0.131148	TRUE	HP	61	1143	1
2	Any structural anomaly of the heart and great vessels.	2446	60390	12	[['HP'], [], ['HP'], ['HP'], [], [], [], ['HP'], ['HP'], [], [], ['HP'], ['HP'], [], ['HP'], [], [], [], [], [], [], ['HP'], [], ['HP'], ['HP'], ['HP']]	Abnormality of cardiovascular system morphology	HP:0030680	0.00527614	['HP:0001626']	0.461538	query_1	26	0.0641711	TRUE	HP	187	10752	4
3	An abnormality of the neck.	2446	49989	8	[['HP'], [], [], ['HP'], [], ['HP'], [], [], [], [], [], [], [], [], ['HP'], [], ['HP'], [], [], [], [], ['HP'], [], ['HP'], [], ['HP']]	Abnormality of the neck	HP:0000464	0.0058754	['HP:0000152']	0.307692	query_1	26	0.129032	TRUE	HP	62	351	12
4	The presence of an abnormal lateral curvature of the spine.	2446	51567	10	[['HP'], [], [], ['HP'], [], ['HP'], [], ['HP'], [], [], [], ['HP'], [], [], ['HP'], [], [], [], [], ['HP'], [], ['HP'], [], ['HP'], [], ['HP']]	Scoliosis	HP:0002650	0.00646125	['HP:0010674']	0.384615	query_1	26	0.0847458	TRUE	HP	118	1929	1
5	Abnormality of the male genital system.	2446	56592	10	[[], [], ['HP'], ['HP'], [], [], [], ['HP'], ['HP'], [], [], ['HP'], [], [], ['HP'], [], [], [], [], [], [], ['HP'], [], ['HP'], ['HP'], ['HP']]	Abnormality of the male genitalia	HP:0010461	0.00646125	['HP:0012243']	0.384615	query_1	26	0.0847458	TRUE	HP	118	6954	2
6	Abnormal external genitalia	2446	50270	10	[[], [], ['HP'], ['HP'], [], [], [], ['HP'], ['HP'], [], [], ['HP'], [], [], ['HP'], [], [], [], [], [], [], ['HP'], [], ['HP'], ['HP'], ['HP']]	Abnormal external genitalia	HP:0000811	0.00646125	['HP:0012243']	0.384615	query_1	26	0.0847458	TRUE	HP	118	632	2
7	The presence of a fistula affecting the genitourinary system.	2446	64414	5	[[], [], [], ['HP'], [], [], [], [], [], [], [], [], ['HP'], [], [], [], [], [], [], [], [], ['HP'], [], ['HP'], [], ['HP']]	Urogenital fistula	HP:0100589	0.00849307	['HP:0000119']	0.192308	query_1	26	0.357143	TRUE	HP	14	14776	2
8	Reduced inferior to superior extent of the thorax.	2446	56441	5	[['HP'], [], [], ['HP'], [], [], [], [], [], [], [], [], [], [], [], [], [], [], [], [], [], ['HP'], [], ['HP'], [], ['HP']]	Short thorax	HP:0010306	0.00849307	['HP:0000765']	0.192308	query_1	26	0.357143	TRUE	HP	14	6803	1
9	An abnormality of the Ala of nose.	2446	49967	8	[['HP'], [], [], ['HP'], [], [], [], ['HP'], [], [], [], ['HP'], [], [], ['HP'], [], [], [], [], [], [], ['HP'], [], ['HP'], [], ['HP']]	Abnormality of the nasal alae	HP:0000429	0.00859669	['HP:0010938']	0.307692	query_1	26	0.123077	TRUE	HP	65	329	3
10	Abnormal morphology of vertebral body.	2446	52044	7	[['HP'], [], [], ['HP'], [], [], [], [], [], [], [], [], [], [], ['HP'], [], [], [], [], ['HP'], [], ['HP'], [], ['HP'], [], ['HP']]	Abnormal form of the vertebral bodies	HP:0003312	0.00948533	['HP:0003468']	0.269231	query_1	26	0.159091	TRUE	HP	44	2406	1
11	Any structural anomaly of the lung.	2446	51182	10	[['HP'], [], ['HP'], ['HP'], [], [], [], ['HP'], [], [], [], ['HP'], ['HP'], [], ['HP'], [], [], [], [], [], [], ['HP'], [], ['HP'], [], ['HP']]	Abnormal lung morphology	HP:0002088	0.00964212	['HP:0012252']	0.384615	query_1	26	0.0813008	TRUE	HP	123	1544	11
12	The presence of an abnormal curvature of the vertebral column.	2446	56786	10	[['HP'], [], [], ['HP'], [], ['HP'], [], ['HP'], [], [], [], ['HP'], [], [], ['HP'], [], [], [], [], ['HP'], [], ['HP'], [], ['HP'], [], ['HP']]	Abnormality of the curvature of the vertebral column	HP:0010674	0.0104229	['HP:0000925']	0.384615	query_1	26	0.0806452	TRUE	HP	124	7148	1
13	An abnormality of the urinary system.	2446	49712	12	[[], [], ['HP'], ['HP'], [], [], [], ['HP'], ['HP'], [], [], ['HP'], ['HP'], [], ['HP'], [], ['HP'], [], [], [], [], ['HP'], [], ['HP'], ['HP'], ['HP']]	Abnormality of the urinary system	HP:0000079	0.0112431	['HP:0000119']	0.461538	query_1	26	0.06	TRUE	HP	200	74	2
14	An abnormality of male external genitalia.	2446	49668	10	[[], [], ['HP'], ['HP'], [], [], [], ['HP'], ['HP'], [], [], ['HP'], [], [], ['HP'], [], [], [], [], [], [], ['HP'], [], ['HP'], ['HP'], ['HP']]	Abnormality of male external genitalia	HP:0000032	0.00462558	['HP:0000811', 'HP:0010461']	0.384615	query_1	26	0.0877193	TRUE	HP	114	30	2
15	Abnormal nasal morphology	2446	53118	10	[['HP'], [], ['HP'], ['HP'], [], [], [], ['HP'], ['HP'], [], [], ['HP'], [], [], ['HP'], [], [], [], [], [], [], ['HP'], [], ['HP'], [], ['HP']]	Abnormal nasal morphology	HP:0005105	0.0112591	['HP:0000366']	0.384615	query_1	26	0.08	TRUE	HP	125	3480	3
16	The closed form of spina bifida with incomplete closure of a vertebral body with intact overlying skin.	2446	52032	5	[['HP'], [], [], ['HP'], [], [], [], [], [], [], [], [], [], [], [], [], [], [], [], [], [], ['HP'], [], ['HP'], [], ['HP']]	Spina bifida occulta	HP:0003298	0.0182652	['HP:0002414']	0.192308	query_1	26	0.3125	TRUE	HP	16	2394	13
17	An abnormality of the Meninges, including any abnormality of the Dura mater, the Arachnoid mater, and the Pia mater.	2446	56766	6	[[], [], [], ['HP'], [], [], [], ['HP'], [], [], [], ['HP'], [], [], [], [], [], [], [], [], [], ['HP'], [], ['HP'], [], ['HP']]	Abnormal meningeal morphology	HP:0010651	0.019514	['HP:0002011']	0.230769	query_1	26	0.2	TRUE	HP	30	7128	14
18	An incomplete closure of the abdominal wall.	2446	56968	7	[[], [], ['HP'], ['HP'], [], [], [], [], [], [], [], [], [], [], ['HP'], [], [], [], [], [], [], ['HP'], [], ['HP'], ['HP'], ['HP']]	Abdominal wall defect	HP:0010866	0.0205408	['HP:0004298']	0.269231	query_1	26	0.142857	TRUE	HP	49	7330	5
19	The presence of a hernia in the abdominal wall.	2446	52654	7	[[], [], ['HP'], ['HP'], [], [], [], [], [], [], [], [], [], [], ['HP'], [], [], [], [], [], [], ['HP'], [], ['HP'], ['HP'], ['HP']]	Hernia of the abdominal wall	HP:0004299	0.0205408	['HP:0010866', 'HP:0100790']	0.269231	query_1	26	0.142857	TRUE	HP	49	3016	5
20	An anomaly of the musculoskeletal system, which consists of the bones of the skeleton, muscles, cartilage, tendons, ligaments, joints, and other connective tissue. The musculoskeletal system supports the weight of the body, maintains body position and produces movements of the body or of parts of the body.	2446	62728	15	[['HP'], [], ['HP'], ['HP'], [], ['HP'], [], ['HP'], ['HP'], [], [], ['HP'], ['HP'], [], ['HP'], [], ['HP'], [], [], ['HP'], [], ['HP'], [], ['HP'], ['HP'], ['HP']]	Abnormality of the musculoskeletal system	HP:0033127	0.0222001	['HP:0000118']	0.576923	query_1	26	0.0414365	TRUE	HP	362	13090	1
21	The presence of any abnormality of the genitourinary system.	2446	49741	13	[['HP'], [], ['HP'], ['HP'], [], [], [], ['HP'], ['HP'], [], [], ['HP'], ['HP'], [], ['HP'], [], ['HP'], [], [], [], [], ['HP'], [], ['HP'], ['HP'], ['HP']]	Abnormality of the genitourinary system	HP:0000119	0.0253303	['HP:0000118']	0.5	query_1	26	0.0498084	TRUE	HP	261	103	2
22	The presence of a hernia of the diaphragm present at birth.	2446	50247	5	[[], [], ['HP'], ['HP'], [], [], [], [], [], [], [], [], [], [], [], [], [], [], [], [], [], ['HP'], [], ['HP'], [], ['HP']]	Congenital diaphragmatic hernia	HP:0000776	0.0256899	['HP:0000775', 'HP:0100790']	0.192308	query_1	26	0.294118	TRUE	HP	17	609	5
23	Abnormality of the male external sex organ.	2446	49672	8	[[], [], [], ['HP'], [], [], [], ['HP'], ['HP'], [], [], ['HP'], [], [], ['HP'], [], [], [], [], [], [], ['HP'], [], ['HP'], [], ['HP']]	Abnormal penis morphology	HP:0000036	0.0298329	['HP:0000032']	0.307692	query_1	26	0.105263	TRUE	HP	76	34	2
24	Rib segmentation abnormalities	2446	54010	4	[[], [], [], ['HP'], [], [], [], [], [], [], [], [], [], [], [], [], [], [], [], [], [], ['HP'], [], ['HP'], [], ['HP']]	Rib segmentation abnormalities	HP:0006655	0.034166	['HP:0000772']	0.153846	query_1	26	0.5	TRUE	HP	8	4372	1
25	Any abnormality of the cardiovascular system.	2446	50827	13	[['HP'], [], ['HP'], ['HP'], [], [], [], ['HP'], ['HP'], [], [], ['HP'], ['HP'], [], ['HP'], [], [], [], [], ['HP'], [], ['HP'], [], ['HP'], ['HP'], ['HP']]	Abnormality of the cardiovascular system	HP:0001626	0.0346713	['HP:0000118']	0.5	query_1	26	0.0485075	TRUE	HP	268	1189	4
26	An abnormality of the nose.	2446	49927	11	[['HP'], [], ['HP'], ['HP'], [], [], [], ['HP'], ['HP'], [], [], ['HP'], ['HP'], [], ['HP'], [], [], [], [], [], [], ['HP'], [], ['HP'], [], ['HP']]	Abnormality of the nose	HP:0000366	0.0349704	['HP:0000271']	0.423077	query_1	26	0.0614525	TRUE	HP	179	289	3
27	An abnormality of the skull, the bony framework of the head which is comprised of eight cranial and fourteen facial bones.	2446	50367	12	[['HP'], [], ['HP'], ['HP'], [], ['HP'], [], ['HP'], ['HP'], [], [], ['HP'], [], [], ['HP'], [], ['HP'], [], [], [], [], ['HP'], [], ['HP'], [], ['HP']]	Abnormal skull morphology	HP:0000929	0.037707	['HP:0000234', 'HP:0009121']	0.461538	query_1	26	0.0538117	TRUE	HP	223	729	1
28	A deficiency or slowing down of growth pre- and postnatally.	2446	50761	11	[['HP'], [], ['HP'], ['HP'], [], [], [], ['HP'], ['HP'], [], [], ['HP'], [], [], ['HP'], [], [], [], [], ['HP'], [], ['HP'], [], ['HP'], [], ['HP']]	Growth delay	HP:0001510	0.0391834	['HP:0001507']	0.423077	query_1	26	0.0607735	TRUE	HP	181	1123	9
29	An abnormality of the upper urinary tract.	2446	57033	11	[[], [], ['HP'], ['HP'], [], [], [], ['HP'], [], [], [], ['HP'], ['HP'], [], ['HP'], [], ['HP'], [], [], [], [], ['HP'], [], ['HP'], ['HP'], ['HP']]	Abnormality of the upper urinary tract	HP:0010935	0.0117109	['HP:0000079']	0.423077	query_1	26	0.068323	TRUE	HP	161	7395	2
30	Hernia	2446	64593	7	[[], [], ['HP'], ['HP'], [], [], [], [], [], [], [], [], [], [], ['HP'], [], [], [], [], [], [], ['HP'], [], ['HP'], ['HP'], ['HP']]	Hernia	HP:0100790	0.0409093	['HP:0003549']	0.269231	query_1	26	0.12963	TRUE	HP	54	14955	5
31	Any structural anomaly of a blood vessel (artery, arteriole, capillary, venule, or vein).	2446	62953	10	[[], [], ['HP'], ['HP'], [], [], [], ['HP'], ['HP'], [], [], ['HP'], [], [], ['HP'], [], [], [], [], [], [], ['HP'], [], ['HP'], ['HP'], ['HP']]	Abnormal blood vessel morphology	HP:0033353	0.00462558	['HP:0025015']	0.384615	query_1	26	0.0877193	TRUE	HP	114	13315	4
32	An abnormality of the skeletal system.	2446	50363	15	[['HP'], [], ['HP'], ['HP'], [], ['HP'], [], ['HP'], ['HP'], [], [], ['HP'], ['HP'], [], ['HP'], [], ['HP'], [], [], ['HP'], [], ['HP'], [], ['HP'], ['HP'], ['HP']]	Abnormality of the skeletal system	HP:0000924	0.00393793	['HP:0033127']	0.576923	query_1	26	0.0470219	TRUE	HP	319	725	1
33	An abnormality of one or more of the vertebrae.	2446	52154	10	[['HP'], [], [], ['HP'], [], [], [], ['HP'], [], [], [], ['HP'], [], [], ['HP'], [], [], [], [], ['HP'], [], ['HP'], [], ['HP'], ['HP'], ['HP']]	Abnormal vertebral morphology	HP:0003468	5.43485e-05	['HP:0000925']	0.384615	query_1	26	0.136986	TRUE	HP	73	2516	1
34	Increased convexity of the occiput (posterior part of the skull).	2446	49860	6	[['HP'], [], [], ['HP'], [], [], [], [], [], [], [], [], [], [], ['HP'], [], [], [], [], [], [], ['HP'], [], ['HP'], [], ['HP']]	Prominent occiput	HP:0000269	0.000110518	['HP:0011217']	0.230769	query_1	26	0.428571	TRUE	HP	14	222	7
35	A structural or developmental anomaly of any of the tissues involved in the genital system.	2446	58314	12	[['HP'], [], ['HP'], ['HP'], [], [], [], ['HP'], ['HP'], [], [], ['HP'], ['HP'], [], ['HP'], [], [], [], [], [], [], ['HP'], [], ['HP'], ['HP'], ['HP']]	Abnormal reproductive system morphology	HP:0012243	0.00013384	['HP:0000078']	0.461538	query_1	26	0.0882353	TRUE	HP	136	8676	2
36	An abnormal shape of occiput.	2446	57304	6	[['HP'], [], [], ['HP'], [], [], [], [], [], [], [], [], [], [], ['HP'], [], [], [], [], [], [], ['HP'], [], ['HP'], [], ['HP']]	Abnormal shape of the occiput	HP:0011217	0.00029058	['HP:0002648']	0.230769	query_1	26	0.375	TRUE	HP	16	7666	7
37	An abnormality of the axial skeleton, which comprises the skull, the vertebral column, the ribs and the sternum.	2446	55347	15	[['HP'], [], ['HP'], ['HP'], [], ['HP'], [], ['HP'], ['HP'], [], [], ['HP'], ['HP'], [], ['HP'], [], ['HP'], [], [], ['HP'], [], ['HP'], [], ['HP'], ['HP'], ['HP']]	Abnormal axial skeleton morphology	HP:0009121	0.000293736	['HP:0011842']	0.576923	query_1	26	0.0566038	TRUE	HP	265	5709	1
38	An abnormality of the lower urinary tract.	2446	57034	10	[[], [], ['HP'], ['HP'], [], [], [], [], ['HP'], [], [], [], ['HP'], [], ['HP'], [], ['HP'], [], [], [], [], ['HP'], [], ['HP'], ['HP'], ['HP']]	Abnormality of the lower urinary tract	HP:0010936	0.000360145	['HP:0000079']	0.384615	query_1	26	0.113636	TRUE	HP	88	7396	2
39	Abnormal hard palate morphology	2446	64545	10	[['HP'], [], [], ['HP'], [], [], [], ['HP'], [], [], [], ['HP'], ['HP'], [], ['HP'], [], ['HP'], [], [], [], [], ['HP'], [], ['HP'], [], ['HP']]	Abnormal hard palate morphology	HP:0100737	0.000503432	['HP:0000174']	0.384615	query_1	26	0.10989	TRUE	HP	91	14907	6
40	Cleft palate is a developmental defect of the palate resulting from a failure of fusion of the palatine processes and manifesting as a separation of the roof of the mouth (soft and hard palate).	2446	49789	10	[['HP'], [], [], ['HP'], [], [], [], ['HP'], [], [], [], ['HP'], ['HP'], [], ['HP'], [], ['HP'], [], [], [], [], ['HP'], [], ['HP'], [], ['HP']]	Cleft palate	HP:0000175	0.000503432	['HP:0000202', 'HP:0100737']	0.384615	query_1	26	0.10989	TRUE	HP	91	151	6
41	Any abnormality of the vertebral column.	2446	50364	12	[['HP'], [], [], ['HP'], [], ['HP'], [], ['HP'], [], [], [], ['HP'], ['HP'], [], ['HP'], [], [], [], [], ['HP'], [], ['HP'], [], ['HP'], ['HP'], ['HP']]	Abnormality of the vertebral column	HP:0000925	0.000663228	['HP:0009121']	0.461538	query_1	26	0.0769231	TRUE	HP	156	726	1
42	A structural anomaly affecting a blood vessel involved in the circulation of the heart, i.e., the superior or inferior vena cava, the pulmonary arteries, the pulmonary veins, and the aorta.	2446	60648	10	[[], [], ['HP'], ['HP'], [], [], [], ['HP'], ['HP'], [], [], ['HP'], [], [], ['HP'], [], [], [], [], [], [], ['HP'], [], ['HP'], ['HP'], ['HP']]	Abnormal morphology of the great vessels	HP:0030962	0.000772296	['HP:0033353']	0.384615	query_1	26	0.105263	TRUE	HP	95	11010	4
43	The presence of a cleft in the oral cavity, the two main types of which are cleft lip and cleft palate. In cleft lip, there is the congenital failure of the maxillary and median nasal processes to fuse, forming a groove or fissure in the lip. In cleft palate, there is a congenital failure of the palate to fuse properly, forming a grooved depression or fissure in the roof of the mouth. Clefts of t…	2446	49811	10	[['HP'], [], [], ['HP'], [], [], [], ['HP'], [], [], [], ['HP'], ['HP'], [], ['HP'], [], ['HP'], [], [], [], [], ['HP'], [], ['HP'], [], ['HP']]	Oral cleft	HP:0000202	0.000949421	['HP:0000163']	0.384615	query_1	26	0.103093	TRUE	HP	97	173	6
44	Occipitofrontal (head) circumference greater than 97th centile compared to appropriate, age matched, sex-matched normal standards. Alternatively, a apparently increased size of the cranium.	2446	49852	8	[['HP'], [], [], ['HP'], [], [], [], ['HP'], [], [], [], ['HP'], [], [], ['HP'], [], [], [], [], [], [], ['HP'], [], ['HP'], [], ['HP']]	Macrocephaly	HP:0000256	0.00119082	['HP:0040194']	0.307692	query_1	26	0.156863	TRUE	HP	51	214	8
45	An abnormal restriction of fetal growth with fetal weight below the tenth percentile for gestational age.	2446	50762	8	[['HP'], [], ['HP'], ['HP'], [], [], [], ['HP'], [], [], [], ['HP'], [], [], [], [], [], [], [], [], [], ['HP'], [], ['HP'], [], ['HP']]	Intrauterine growth retardation	HP:0001511	0.00119082	['HP:0001510']	0.307692	query_1	26	0.156863	TRUE	HP	51	1124	9
46	Abnormal vascular morphology	2446	59150	10	[[], [], ['HP'], ['HP'], [], [], [], ['HP'], ['HP'], [], [], ['HP'], [], [], ['HP'], [], [], [], [], [], [], ['HP'], [], ['HP'], ['HP'], ['HP']]	Abnormal vascular morphology	HP:0025015	0.00462558	['HP:0002597', 'HP:0030680']	0.384615	query_1	26	0.0877193	TRUE	HP	114	9512	4
47	An abnormally increased head circumference in a growing child. Head circumference is measured with a nonelastic tape and comprises the distance from above the eyebrows and ears and around the back of the head. The measured HC is then plotted on an appropriate growth chart.	2446	63489	8	[['HP'], [], [], ['HP'], [], [], [], ['HP'], [], [], [], ['HP'], [], [], ['HP'], [], [], [], [], [], [], ['HP'], [], ['HP'], [], ['HP']]	Increased head circumference	HP:0040194	0.00119082	['HP:0000240']	0.307692	query_1	26	0.156863	TRUE	HP	51	13851	8
48	An anomaly of the rib.	2446	50243	8	[['HP'], [], [], ['HP'], [], ['HP'], [], ['HP'], [], [], [], ['HP'], [], [], [], [], [], [], [], [], [], ['HP'], [], ['HP'], [], ['HP']]	Abnormality of the ribs	HP:0000772	0.00163557	['HP:0001547']	0.307692	query_1	26	0.150943	TRUE	HP	53	605	1
49	Abnormality of the nasal bridge, which is the saddle-shaped area that includes the nasal root and the lateral aspects of the nose. It lies between the glabella and the inferior boundary of the nasal bone, and extends laterally to the inner canthi.	2446	49965	10	[['HP'], [], ['HP'], ['HP'], [], [], [], ['HP'], ['HP'], [], [], ['HP'], [], [], ['HP'], [], [], [], [], [], [], ['HP'], [], ['HP'], [], ['HP']]	Abnormal nasal bridge morphology	HP:0000422	0.00188714	['HP:0005105']	0.384615	query_1	26	0.0961538	TRUE	HP	104	327	3
50	Anteriorly-facing nostrils viewed with the head in the Frankfurt horizontal and the eyes of the observer level with the eyes of the subject. This gives the appearance of an upturned nose (upturned nasal tip).	2446	49988	8	[['HP'], [], [], ['HP'], [], [], [], ['HP'], [], [], [], ['HP'], [], [], ['HP'], [], [], [], [], [], [], ['HP'], [], ['HP'], [], ['HP']]	Anteverted nares	HP:0000463	0.00190726	['HP:0000429', 'HP:0005105', 'HP:0005288']	0.307692	query_1	26	0.148148	TRUE	HP	54	350	3
51	Absence of one half of the vertebral body.	2446	51778	5	[['HP'], [], [], ['HP'], [], [], [], [], [], [], [], [], [], [], [], [], [], [], [], [], [], ['HP'], [], ['HP'], [], ['HP']]	Hemivertebrae	HP:0002937	0.00200275	['HP:0003312', 'HP:0003422']	0.192308	query_1	26	0.454545	TRUE	HP	11	2140	1
52	Any abnormality of the thorax (the region of the body formed by the sternum, the thoracic vertebrae and the ribs).	2446	50237	10	[['HP'], [], ['HP'], ['HP'], [], ['HP'], [], ['HP'], [], [], [], ['HP'], [], [], ['HP'], [], [], [], [], [], [], ['HP'], [], ['HP'], [], ['HP']]	Abnormal thorax morphology	HP:0000765	0.00207294	['HP:0009121']	0.384615	query_1	26	0.0952381	TRUE	HP	105	599	1
53	An abnormality of the genital system.	2446	49711	12	[['HP'], [], ['HP'], ['HP'], [], [], [], ['HP'], ['HP'], [], [], ['HP'], ['HP'], [], ['HP'], [], [], [], [], [], [], ['HP'], [], ['HP'], ['HP'], ['HP']]	Abnormality of the genital system	HP:0000078	0.00217858	['HP:0000119']	0.461538	query_1	26	0.0693642	TRUE	HP	173	73	2
54	An abnormality of the urethra, i.e., of the tube which connects the urinary bladder to the outside of the body.	2446	50258	8	[[], [], ['HP'], ['HP'], [], [], [], [], ['HP'], [], [], [], [], [], ['HP'], [], [], [], [], [], [], ['HP'], [], ['HP'], ['HP'], ['HP']]	Abnormality of the urethra	HP:0000795	0.00256936	['HP:0000032', 'HP:0010936']	0.307692	query_1	26	0.142857	TRUE	HP	56	620	2
55	An abnormality of the form, structure, or size of the skeletal system.	2446	57919	15	[['HP'], [], ['HP'], ['HP'], [], ['HP'], [], ['HP'], ['HP'], [], [], ['HP'], ['HP'], [], ['HP'], [], ['HP'], [], [], ['HP'], [], ['HP'], [], ['HP'], ['HP'], ['HP']]	Abnormality of skeletal morphology	HP:0011842	0.00277088	['HP:0000924']	0.576923	query_1	26	0.0482315	TRUE	HP	311	8281	1
56	A neural tube defect arises when the neural tube, the embryonic precursor of the brain and spinal cord, fails to close during neurulation. The cranial region (anencephaly) or the low spine (open spina bifida; myelomeningocele) are most commonly affected although, in the severe NTD craniorachischisis, almost the entire neural tube remains open, from midbrain to low spine.	2446	63774	7	[['HP'], [], [], ['HP'], [], [], [], ['HP'], [], [], [], ['HP'], [], [], [], [], [], [], [], [], [], ['HP'], [], ['HP'], [], ['HP']]	Neural tube defect	HP:0045005	0.00325584	['HP:0410043']	0.269231	query_1	26	0.184211	TRUE	HP	38	14136	10
57	Any structural anomaly of the hollow epithelial tube found on the dorsal side of the vertebrate embryo that develops into the central nervous system (i.e. brain and spinal cord).	2446	64894	7	[['HP'], [], [], ['HP'], [], [], [], ['HP'], [], [], [], ['HP'], [], [], [], [], [], [], [], [], [], ['HP'], [], ['HP'], [], ['HP']]	Abnormal neural tube morphology	HP:0410043	0.00325584	['HP:0002011']	0.269231	query_1	26	0.184211	TRUE	HP	38	15256	10
58	Complete or partial merging of adjacent ribs.	2446	50345	5	[['HP'], [], [], ['HP'], [], [], [], [], [], [], [], [], [], [], [], [], [], [], [], [], [], ['HP'], [], ['HP'], [], ['HP']]	Rib fusion	HP:0000902	0.00340865	['HP:0000772']	0.192308	query_1	26	0.416667	TRUE	HP	12	707	1
59	Abnormality of the nostril.	2446	53244	8	[['HP'], [], [], ['HP'], [], [], [], ['HP'], [], [], [], ['HP'], [], [], ['HP'], [], [], [], [], [], [], ['HP'], [], ['HP'], [], ['HP']]	Abnormality of the nares	HP:0005288	0.00342108	['HP:0000366']	0.307692	query_1	26	0.137931	TRUE	HP	58	3606	3
60	A structural anomaly of the respiratory system.	2446	58323	11	[['HP'], [], ['HP'], ['HP'], [], [], [], ['HP'], [], [], [], ['HP'], ['HP'], [], ['HP'], [], [], [], [], [], [], ['HP'], [], ['HP'], ['HP'], ['HP']]	Abnormal respiratory system morphology	HP:0012252	0.00363927	['HP:0002086']	0.423077	query_1	26	0.0763889	TRUE	HP	144	8685	11
61	Any abnormality of the palate, i.e., of roof of the mouth.	2446	49788	11	[['HP'], [], ['HP'], ['HP'], [], [], [], ['HP'], [], [], [], ['HP'], ['HP'], [], ['HP'], [], ['HP'], [], [], [], [], ['HP'], [], ['HP'], [], ['HP']]	Abnormal palate morphology	HP:0000174	0.00133366	['HP:0000163']	0.423077	query_1	26	0.0839695	TRUE	HP	131	150	6
62	The presence of any abnormality affecting the abdominal wall.	2446	52653	7	[[], [], ['HP'], ['HP'], [], [], [], [], [], [], [], [], [], [], ['HP'], [], [], [], [], [], [], ['HP'], [], ['HP'], ['HP'], ['HP']]	Abnormality of the abdominal wall	HP:0004298	0.046552	['HP:0025031']	0.269231	query_1	26	0.127273	TRUE	HP	55	3015	5
Module_10
	description	effective_domain_size	goshv	intersection_size	intersections	name	native	p_value	parents	precision	query	query_size	recall	significant	source	term_size	source_order	group_id
0	"Any process that stops, prevents or reduces the rate or extent of progression through the cell cycle." [GOC:dph, GOC:go_curators, GOC:tb]	2446	25835	4	[[], ['IBA'], [], [], [], [], ['IEA'], [], [], [], [], [], [], [], [], ['IBA'], [], [], ['IBA'], [], [], [], []]	negative regulation of cell cycle	GO:0045786	0.0102221	['GO:0007049', 'GO:0048523', 'GO:0051726']	0.173913	query_1	23	0.571429	TRUE	GO:BP	7	13554	1
1	p53 signaling pathway	2446	47448	5	[[], [], [], ['KEGG'], [], [], ['KEGG'], [], [], ['KEGG'], [], [], [], [], [], [], [], [], [], [], ['KEGG'], [], ['KEGG']]	p53 signaling pathway	KEGG:04115	0.00653706	['KEGG:00000']	0.217391	query_1	23	0.333333	TRUE	KEGG	15	250	2
Module_11
GO_not_found
Module_12
GO_not_found
Module_13
GO_not_found
Module_14
GO_not_found
Module_15
GO_not_found
Module_16
	description	effective_domain_size	goshv	intersection_size	intersections	name	native	p_value	parents	precision	query	query_size	recall	significant	source	term_size	source_order	group_id
0	dre-miR-200a-3p	2446	49615	1	[[], [], [], [], [], [], [], [], [], [], [], ['MIRNA'], [], [], [], [], [], [], [], [], [], [], [], []]	dre-miR-200a-3p	MIRNA:dre-miR-200a-3p	0.049959	['MIRNA:000000']	0.0416667	query_1	24	1	TRUE	MIRNA	1	23	1
1	dre-miR-200b-3p	2446	49616	1	[[], [], [], [], [], [], [], [], [], [], [], ['MIRNA'], [], [], [], [], [], [], [], [], [], [], [], []]	dre-miR-200b-3p	MIRNA:dre-miR-200b-3p	0.049959	['MIRNA:000000']	0.0416667	query_1	24	1	TRUE	MIRNA	1	24	2
2	dre-miR-451	2446	49635	1	[[], [], [], [], [], [], [], ['MIRNA'], [], [], [], [], [], [], [], [], [], [], [], [], [], [], [], []]	dre-miR-451	MIRNA:dre-miR-451	0.049959	['MIRNA:000000']	0.0416667	query_1	24	1	TRUE	MIRNA	1	43	3
Module_17
	description	effective_domain_size	goshv	intersection_size	intersections	name	native	p_value	parents	precision	query	query_size	recall	significant	source	term_size	source_order	group_id
0	"The progression of biochemical and morphological phases and events that occur in a cell during successive cell replication or nuclear replication events. Canonically, the cell cycle comprises the replication and segregation of genetic material followed by the division of the cell, but in endocycles or syncytial cells nuclear replication or nuclear division may not be followed by cell division." …	2446	15257	8	[['IEA'], ['IBA'], ['IBA'], ['IBA'], ['IBA', 'IEA'], [], ['IMP', 'IBA', 'IEA'], ['IBA'], [], ['IEA'], [], [], [], [], [], [], [], [], [], [], [], [], []]	cell cycle	GO:0007049	0.0151767	['GO:0009987']	0.347826	query_1	23	0.1	TRUE	GO:BP	80	2976	3
1	"Organized structure of distinctive morphology and function, not bounded by a lipid bilayer membrane. Includes ribosomes, the cytoskeleton and chromosomes." [GOC:go_curators]	2446	44868	13	[['IEA'], ['IBA'], ['IBA', 'IEA'], [], ['IBA', 'IEA'], [], ['IBA'], ['IBA'], [], [], ['IEA'], ['IEA'], ['IEA'], ['IBA'], [], [], [], ['IEA'], ['IEA'], [], [], [], ['IEA']]	non-membrane-bounded organelle	GO:0043228	6.32239e-05	['GO:0043226']	0.565217	query_1	23	0.0691489	TRUE	GO:CC	188	2129	1
2	"Organized structure of distinctive morphology and function, not bounded by a lipid bilayer membrane and occurring within the cell. Includes ribosomes, the cytoskeleton and chromosomes." [GOC:go_curators]	2446	44872	13	[['IEA'], ['IBA'], ['IBA', 'IEA'], [], ['IBA', 'IEA'], [], ['IBA'], ['IBA'], [], [], ['IEA'], ['IEA'], ['IEA'], ['IBA'], [], [], [], ['IEA'], ['IEA'], [], [], [], ['IEA']]	intracellular non-membrane-bounded organelle	GO:0043232	6.32239e-05	['GO:0043228', 'GO:0043229']	0.565217	query_1	23	0.0691489	TRUE	GO:CC	188	2133	1
3	"The part of the cytoskeleton (the internal framework of a cell) composed of microtubules and associated proteins." [GOC:jl, ISBN:0395825172]	2446	43577	7	[['IEA'], ['IBA'], ['IBA'], [], ['IBA', 'IEA'], [], ['IBA'], ['IBA'], [], [], [], ['IEA'], [], [], [], [], [], [], [], [], [], [], []]	microtubule cytoskeleton	GO:0015630	0.00593524	['GO:0005856']	0.304348	query_1	23	0.148936	TRUE	GO:CC	47	838	2
4	"Organized structure of distinctive morphology and function, occurring within the cell. Includes the nucleus, mitochondria, plastids, vacuoles, vesicles, ribosomes and the cytoskeleton. Excludes the plasma membrane." [GOC:go_curators]	2446	44869	20	[['IEA'], ['IBA'], ['IBA', 'IEA'], ['IBA', 'IEA'], ['IBA', 'IEA'], ['IBA'], ['IBA', 'IEA'], ['IBA'], ['IEA'], ['IEA'], ['IEA'], ['IEA'], ['IEA'], ['IBA'], ['IBA'], [], [], ['IEA'], ['IEA'], ['IBA', 'IEA'], [], ['IBA'], ['IEA']]	intracellular organelle	GO:0043229	0.00669632	['GO:0005622', 'GO:0043226']	0.869565	query_1	23	0.0246002	TRUE	GO:CC	813	2130	1
5	"Organized structure of distinctive morphology and function. Includes the nucleus, mitochondria, plastids, vacuoles, vesicles, ribosomes and the cytoskeleton, and prokaryotic structures such as anammoxosomes and pirellulosomes. Excludes the plasma membrane." [GOC:go_curators]	2446	44866	20	[['IEA'], ['IBA'], ['IBA', 'IEA'], ['IBA', 'IEA'], ['IBA', 'IEA'], ['IBA'], ['IBA', 'IEA'], ['IBA'], ['IEA'], ['IEA'], ['IEA'], ['IEA'], ['IEA'], ['IBA'], ['IBA'], [], [], ['IEA'], ['IEA'], ['IBA', 'IEA'], [], ['IBA'], ['IEA']]	organelle	GO:0043226	0.00862525	['GO:0110165']	0.869565	query_1	23	0.0242718	TRUE	GO:CC	824	2127	1
6	"A component of a cell contained within (but not including) the plasma membrane. In eukaryotes it includes the nucleus and cytoplasm." [ISBN:0198506732]	2446	43023	21	[['IEA'], ['IBA'], ['IBA', 'IEA'], ['IBA', 'IEA'], ['IBA', 'IEA'], ['IBA', 'IEA'], ['IBA', 'IEA'], ['IBA'], ['IEA'], ['IEA'], ['IEA'], ['IEA'], ['IEA'], ['IBA'], ['IBA'], [], [], ['IEA'], ['IEA'], ['IBA', 'IEA'], ['IBA'], ['IBA'], ['IEA']]	intracellular anatomical structure	GO:0005622	0.0212709	['GO:0110165']	0.913043	query_1	23	0.0213415	TRUE	GO:CC	984	284	1
7	"The enclosed volume within a sealed membrane or between two sealed membranes. Encompasses the volume enclosed by the membranes of a particular organelle, e.g. endoplasmic reticulum lumen, or the space between the two lipid bilayers of a double membrane surrounding an organelle, e.g. nuclear envelope lumen." [GOC:add, GOC:mah]	2446	44185	6	[[], ['IBA'], [], ['IEA'], [], ['IBA'], [], [], [], [], ['IEA'], [], [], ['IBA'], [], [], [], [], [], [], [], ['IBA'], []]	membrane-enclosed lumen	GO:0031974	0.0277691	['GO:0110165']	0.26087	query_1	23	0.166667	TRUE	GO:CC	36	1446	1
8	"The internal volume enclosed by the membranes of a particular organelle; includes the volume enclosed by a single organelle membrane, e.g. endoplasmic reticulum lumen, or the volume enclosed by the innermost of the two lipid bilayers of an organelle envelope, e.g. nuclear lumen." [GOC:jl, GOC:mah]	2446	44873	6	[[], ['IBA'], [], ['IEA'], [], ['IBA'], [], [], [], [], ['IEA'], [], [], ['IBA'], [], [], [], [], [], [], [], ['IBA'], []]	organelle lumen	GO:0043233	0.0277691	['GO:0031974', 'GO:0043226']	0.26087	query_1	23	0.166667	TRUE	GO:CC	36	2134	1
9	"An organelle lumen that is part of an intracellular organelle." [GOC:mah]	2446	45459	6	[[], ['IBA'], [], ['IEA'], [], ['IBA'], [], [], [], [], ['IEA'], [], [], ['IBA'], [], [], [], [], [], [], [], ['IBA'], []]	intracellular organelle lumen	GO:0070013	0.0277691	['GO:0043229', 'GO:0043233']	0.26087	query_1	23	0.166667	TRUE	GO:CC	36	2720	1
10	Cell Cycle, Mitotic	2446	47985	6	[[], ['REAC'], ['REAC'], [], ['REAC'], [], [], ['REAC'], ['REAC'], [], [], ['REAC'], [], [], [], [], [], [], [], [], [], [], []]	Cell Cycle, Mitotic	REAC:R-DRE-69278	0.0108181	['REAC:R-DRE-1640170']	0.26087	query_1	23	0.193548	TRUE	REAC	31	241	4
11	Cell Cycle	2446	47983	6	[[], ['REAC'], ['REAC'], [], ['REAC'], [], [], ['REAC'], ['REAC'], [], [], ['REAC'], [], [], [], [], [], [], [], [], [], [], []]	Cell Cycle	REAC:R-DRE-1640170	0.0132346	['REAC:0000000']	0.26087	query_1	23	0.1875	TRUE	REAC	32	239	4
12	Mitotic Prometaphase	2446	48570	5	[[], ['REAC'], ['REAC'], [], [], [], [], ['REAC'], ['REAC'], [], [], ['REAC'], [], [], [], [], [], [], [], [], [], [], []]	Mitotic Prometaphase	REAC:R-DRE-68877	0.013305	['REAC:R-DRE-68886']	0.217391	query_1	23	0.294118	TRUE	REAC	17	826	5
Module_18
	description	effective_domain_size	goshv	intersection_size	intersections	name	native	p_value	parents	precision	query	query_size	recall	significant	source	term_size	source_order	group_id
0	"The progression of the limbic system over time from its initial formation until its mature state. The limbic system is a collection of structures in the brain involved in emotion, motivation and emotional aspects of memory." [GO_REF:0000021, GOC:cls, GOC:dgh, GOC:dph, GOC:jid, ISBN:0878937420]	2446	19602	4	[[], [], [], [], [], ['IMP'], [], ['IGI'], [], ['IMP'], [], [], [], ['IGI'], [], [], [], [], [], [], [], [], [], []]	limbic system development	GO:0021761	0.0243483	['GO:0030900', 'GO:0048731']	0.166667	query_1	24	0.5	TRUE	GO:BP	8	7321	1
1	"The progression of the hypothalamus region of the forebrain, from its initial formation to its mature state." [GO_REF:0000021, GOC:cls, GOC:dgh, GOC:dph, GOC:jid]	2446	19695	4	[[], [], [], [], [], ['IMP'], [], ['IGI'], [], ['IMP'], [], [], [], ['IGI'], [], [], [], [], [], [], [], [], [], []]	hypothalamus development	GO:0021854	0.0243483	['GO:0021536', 'GO:0021761', 'GO:0048856']	0.166667	query_1	24	0.5	TRUE	GO:BP	8	7414	1
2	"The initial developmental process that will lead to the formation of an eye." [GOC:dph]	2446	12817	3	[[], [], [], [], [], ['IMP'], [], [], [], ['IMP'], [], [], [], [], [], [], [], [], [], [], [], [], [], ['IGI']]	optic placode formation	GO:0001743	0.0415428	['GO:0048598', 'GO:0060788']	0.125	query_1	24	1	TRUE	GO:BP	3	536	2
3	"Establishment and formation of the optic placode, paired ectodermal placodes that become invaginated to form the embryonic lens vesicles." [GOC:dph, GOC:mtg_sensu, GOC:sdb_2009, GOC:tb]	2446	26563	3	[[], [], [], [], [], ['IMP'], [], [], [], ['IMP'], [], [], [], [], [], [], [], [], [], [], [], [], [], ['IGI']]	optic placode formation involved in camera-type eye formation	GO:0046619	0.0415428	['GO:0001743', 'GO:0060900']	0.125	query_1	24	1	TRUE	GO:BP	3	14282	2
4	TGF-beta signaling pathway	2446	47482	6	[[], ['KEGG'], [], [], ['KEGG'], [], ['KEGG'], [], [], [], ['KEGG'], [], [], [], [], [], [], [], ['KEGG'], [], [], [], ['KEGG'], []]	TGF-beta signaling pathway	KEGG:04350	0.00745681	['KEGG:00000']	0.25	query_1	24	0.214286	TRUE	KEGG	28	284	3
5	dre-miR-430c-3p	2446	49634	1	[[], ['MIRNA'], [], [], [], [], [], [], [], [], [], [], [], [], [], [], [], [], [], [], [], [], [], []]	dre-miR-430c-3p	MIRNA:dre-miR-430c-3p	0.049959	['MIRNA:000000']	0.0416667	query_1	24	1	TRUE	MIRNA	1	42	4
Module_19
	description	effective_domain_size	goshv	intersection_size	intersections	name	native	p_value	parents	precision	query	query_size	recall	significant	source	term_size	source_order	group_id
0	MIRNA root	2446	49593	4	[[], [], [], [], ['MIRNA'], [], [], [], ['MIRNA'], [], [], [], [], [], [], ['MIRNA'], [], [], ['MIRNA'], [], [], [], []]	MIRNA root	MIRNA:000000	0.00107953	[]	0.173913	query_1	23	0.121212	TRUE	MIRNA	33	1	1
1	dre-miR-200a-3p	2446	49615	1	[[], [], [], [], [], [], [], [], [], [], [], [], [], [], [], [], [], [], ['MIRNA'], [], [], [], []]	dre-miR-200a-3p	MIRNA:dre-miR-200a-3p	0.0499634	['MIRNA:000000']	0.0434783	query_1	23	1	TRUE	MIRNA	1	23	1
2	dre-miR-200b-3p	2446	49616	1	[[], [], [], [], [], [], [], [], [], [], [], [], [], [], [], [], [], [], ['MIRNA'], [], [], [], []]	dre-miR-200b-3p	MIRNA:dre-miR-200b-3p	0.0499634	['MIRNA:000000']	0.0434783	query_1	23	1	TRUE	MIRNA	1	24	1
Module_20
	description	effective_domain_size	goshv	intersection_size	intersections	name	native	p_value	parents	precision	query	query_size	recall	significant	source	term_size	source_order	group_id
0	MIRNA root	2446	49593	3	[[], [], ['MIRNA'], ['MIRNA'], [], [], [], [], ['MIRNA'], [], [], [], [], [], [], [], [], [], [], [], [], [], [], []]	MIRNA root	MIRNA:000000	0.0190166	[]	0.125	query_1	24	0.0909091	TRUE	MIRNA	33	1	1
1	dre-miR-126a-3p	2446	49601	1	[[], [], [], ['MIRNA'], [], [], [], [], [], [], [], [], [], [], [], [], [], [], [], [], [], [], [], []]	dre-miR-126a-3p	MIRNA:dre-miR-126a-3p	0.049959	['MIRNA:000000']	0.0416667	query_1	24	1	TRUE	MIRNA	1	9	1
2	dre-miR-145-5p	2446	49610	1	[[], [], [], [], [], [], [], [], ['MIRNA'], [], [], [], [], [], [], [], [], [], [], [], [], [], [], []]	dre-miR-145-5p	MIRNA:dre-miR-145-5p	0.049959	['MIRNA:000000']	0.0416667	query_1	24	1	TRUE	MIRNA	1	18	1
Module_21
	description	effective_domain_size	goshv	intersection_size	intersections	name	native	p_value	parents	precision	query	query_size	recall	significant	source	term_size	source_order	group_id
0	"A process that is carried out at the cellular level which results in the assembly, arrangement of constituent parts, or disassembly of a filament composed of myosin molecules." [GOC:mah]	2446	20415	4	[[], ['IGI'], ['IGI'], [], [], ['IGI'], [], [], [], [], [], [], [], [], [], [], [], [], [], [], [], [], ['IMP', 'IGI'], [], [], []]	myosin filament organization	GO:0031033	0.000502415	['GO:0030036', 'GO:0097435']	0.153846	query_1	26	1	TRUE	GO:BP	4	8134	1
1	"The aggregation, arrangement and bonding together of a filament composed of myosin molecules." [GOC:mah]	2446	20416	4	[[], ['IGI'], ['IGI'], [], [], ['IGI'], [], [], [], [], [], [], [], [], [], [], [], [], [], [], [], [], ['IMP', 'IGI'], [], [], []]	myosin filament assembly	GO:0031034	0.000502415	['GO:0031033', 'GO:0034622']	0.153846	query_1	26	1	TRUE	GO:BP	4	8135	1
2	"The aggregation, arrangement and bonding together of proteins to form the myosin-based thick filaments of myofibrils in striated muscle." [GOC:mah]	2446	32004	4	[[], ['IGI'], ['IGI'], [], [], ['IGI'], [], [], [], [], [], [], [], [], [], [], [], [], [], [], [], [], ['IMP', 'IGI'], [], [], []]	striated muscle myosin thick filament assembly	GO:0071688	0.000502415	['GO:0010927', 'GO:0030239', 'GO:0031034']	0.153846	query_1	26	1	TRUE	GO:BP	4	19723	1
3	"The progression of a muscle structure over time, from its formation to its mature state. Muscle structures are contractile cells, tissues or organs that are found in multicellular organisms." [GOC:dph]	2446	30135	8	[['IEA'], ['IMP', 'IGI'], ['IGI'], [], [], ['IMP', 'IGI'], ['IMP', 'IGI', 'IBA', 'IEA'], [], [], [], [], [], [], [], ['IMP'], [], [], [], [], [], [], [], ['IMP', 'IGI'], ['IGI'], [], []]	muscle structure development	GO:0061061	0.00190726	['GO:0048856']	0.307692	query_1	26	0.148148	TRUE	GO:BP	54	17854	2
4	"The process whose specific outcome is the progression of a striated muscle cell over time, from its formation to the mature structure. Striated muscle cells contain fibers that are divided by transverse bands into striations, and cardiac and skeletal muscle are types of striated muscle." [CL:0000737, GOC:devbiol]	2446	29061	5	[[], ['IMP', 'IGI'], ['IGI'], [], [], ['IMP', 'IGI'], ['IGI'], [], [], [], [], [], [], [], [], [], [], [], [], [], [], [], ['IMP', 'IGI'], [], [], []]	striated muscle cell development	GO:0055002	0.00849307	['GO:0051146', 'GO:0055001']	0.192308	query_1	26	0.357143	TRUE	GO:BP	14	16780	3
Module_22
	description	effective_domain_size	goshv	intersection_size	intersections	name	native	p_value	parents	precision	query	query_size	recall	significant	source	term_size	source_order	group_id
0	"An intracellular organelle, about 200 A in diameter, consisting of RNA and protein. It is the site of protein biosynthesis resulting from translation of messenger RNA (mRNA). It consists of two subunits, one large and one small, each containing only protein and RNA. Both the ribosome and its subunits are characterized by their sedimentation coefficients, expressed in Svedberg units (symbol: S). …	2446	43219	4	[[], [], [], [], [], [], [], [], ['IEA'], ['IBA', 'IEA'], [], ['IEA'], [], [], [], [], ['IBA', 'IEA'], [], [], [], [], [], []]	ribosome	GO:0005840	0.00147866	['GO:0043232']	0.173913	query_1	23	0.8	TRUE	GO:CC	5	480	2
1	"A ribosome located in the cytosol." [GOC:mtg_sensu]	2446	43754	3	[[], [], [], [], [], [], [], [], [], ['IBA'], [], ['IEA'], [], [], [], [], ['IBA'], [], [], [], [], [], []]	cytosolic ribosome	GO:0022626	0.0363499	['GO:0005829', 'GO:0005840']	0.130435	query_1	23	1	TRUE	GO:CC	3	1015	2
2	"Either of the two subunits of a ribosome: the ribosomal large subunit or the ribosomal small subunit." [GOC:jl]	2446	45073	3	[[], [], [], [], [], [], [], [], [], ['IBA', 'IEA'], [], ['IEA'], [], [], [], [], ['IBA'], [], [], [], [], [], []]	ribosomal subunit	GO:0044391	0.0363499	['GO:0005840', 'GO:1990904']	0.130435	query_1	23	1	TRUE	GO:CC	3	2334	2
3	"The action of a molecule that contributes to the structural integrity of the ribosome." [GOC:mah]	2446	449	4	[[], [], [], [], [], [], [], [], ['IBA', 'IEA'], ['IBA', 'IEA'], [], ['IEA'], [], [], [], [], ['IBA', 'IEA'], [], [], [], [], [], []]	structural constituent of ribosome	GO:0003735	0.00147866	['GO:0005198']	0.173913	query_1	23	0.8	TRUE	GO:MF	5	449	1
4	Ribosome	2446	47404	4	[[], [], [], [], [], [], [], [], ['KEGG'], ['KEGG'], [], ['KEGG'], [], [], [], [], ['KEGG'], [], [], [], [], [], []]	Ribosome	KEGG:03010	0.00147866	['KEGG:00000']	0.173913	query_1	23	0.8	TRUE	KEGG	5	206	3
Module_23
GO_not_found
Module_24
	description	effective_domain_size	goshv	intersection_size	intersections	name	native	p_value	parents	precision	query	query_size	recall	significant	source	term_size	source_order	group_id
0	dre-miR-10a-5p	2446	49598	1	[[], [], [], [], [], [], [], ['MIRNA'], [], [], [], [], [], [], [], [], [], [], [], [], [], []]	dre-miR-10a-5p	MIRNA:dre-miR-10a-5p	0.0499682	['MIRNA:000000']	0.0454545	query_1	22	1	TRUE	MIRNA	1	6	1
1	dre-miR-10b-5p	2446	49599	1	[[], [], [], [], [], [], [], ['MIRNA'], [], [], [], [], [], [], [], [], [], [], [], [], [], []]	dre-miR-10b-5p	MIRNA:dre-miR-10b-5p	0.0499682	['MIRNA:000000']	0.0454545	query_1	22	1	TRUE	MIRNA	1	7	2
Module_25
	description	effective_domain_size	goshv	intersection_size	intersections	name	native	p_value	parents	precision	query	query_size	recall	significant	source	term_size	source_order	group_id
0	dre-miR-200a-3p	2446	49615	1	[[], [], [], [], [], [], [], [], ['MIRNA'], [], [], [], [], [], [], [], [], [], [], [], [], [], [], [], []]	dre-miR-200a-3p	MIRNA:dre-miR-200a-3p	0.0496154	['MIRNA:000000']	0.04	query_1	25	1	TRUE	MIRNA	1	23	1
1	dre-miR-200b-3p	2446	49616	1	[[], [], [], [], [], [], [], [], ['MIRNA'], [], [], [], [], [], [], [], [], [], [], [], [], [], [], [], []]	dre-miR-200b-3p	MIRNA:dre-miR-200b-3p	0.0496154	['MIRNA:000000']	0.04	query_1	25	1	TRUE	MIRNA	1	24	2
Module_26
GO_not_found
Module_27
	description	effective_domain_size	goshv	intersection_size	intersections	name	native	p_value	parents	precision	query	query_size	recall	significant	source	term_size	source_order	group_id
0	"Any process that modulates the frequency, rate or extent of RNA biosynthetic process." [GOC:dph]	2446	42575	15	[['IEA'], ['IBA', 'TAS'], ['IEA'], ['IEA'], ['IDA', 'IBA', 'IEA'], [], ['IEA'], [], ['IBA', 'IEA'], ['IBA'], ['IEA'], ['IEA'], [], ['IMP'], ['IEA'], ['IBA', 'IEA'], [], [], ['IEA'], [], [], [], ['IEA'], []]	regulation of RNA biosynthetic process	GO:2001141	0.00977712	['GO:0010556', 'GO:0031326', 'GO:0032774', 'GO:0051252']	0.625	query_1	24	0.0394737	TRUE	GO:BP	380	30294	1
1	"Any cellular metabolic process involving nucleic acids." [GOC:dph, GOC:tb]	2446	33654	15	[['IEA'], ['IBA', 'TAS'], ['IEA'], ['IEA'], ['IDA', 'IBA', 'IEA'], [], ['IEA'], [], ['IBA', 'IEA'], ['IBA'], ['IEA'], ['IEA'], [], ['IMP'], ['IEA'], ['IBA', 'IEA'], [], [], ['IEA'], [], [], [], ['IEA'], []]	nucleic acid metabolic process	GO:0090304	0.043566	['GO:0006139', 'GO:0043170']	0.625	query_1	24	0.0353774	TRUE	GO:BP	424	21373	1
2	"The chemical reactions and pathways resulting in the formation of heterocyclic compounds, those with a cyclic molecular structure and at least two different atoms in the ring (or rings)." [ISBN:0198547684]	2446	18317	15	[['IEA'], ['IBA', 'TAS'], ['IEA'], ['IEA'], ['IDA', 'IBA', 'IEA'], [], ['IEA'], [], ['IBA', 'IEA'], ['IBA'], ['IEA'], ['IEA'], [], ['IMP'], ['IEA'], ['IBA', 'IEA'], [], [], ['IEA'], [], [], [], ['IEA'], []]	heterocycle biosynthetic process	GO:0018130	0.037106	['GO:0044249', 'GO:0046483']	0.625	query_1	24	0.0357995	TRUE	GO:BP	419	6036	1
3	"The chemical reactions and pathways resulting in the formation of aromatic compounds, any substance containing an aromatic carbon ring." [GOC:ai]	2446	18977	15	[['IEA'], ['IBA', 'TAS'], ['IEA'], ['IEA'], ['IDA', 'IBA', 'IEA'], [], ['IEA'], [], ['IBA', 'IEA'], ['IBA'], ['IEA'], ['IEA'], [], ['IMP'], ['IEA'], ['IBA', 'IEA'], [], [], ['IEA'], [], [], [], ['IEA'], []]	aromatic compound biosynthetic process	GO:0019438	0.037106	['GO:0006725', 'GO:0044249']	0.625	query_1	24	0.0357995	TRUE	GO:BP	419	6696	1
4	"The chemical reactions and pathways involving organic cyclic compound." [GOC:TermGenie]	2446	36917	16	[['IEA'], ['IBA', 'TAS'], ['IEA'], ['IEA'], ['IDA', 'IBA', 'IEA'], [], ['IEA'], [], ['IBA', 'IEA'], ['IBA'], ['IEA'], ['IEA'], [], ['IMP'], ['IEA'], ['IBA', 'IEA'], [], [], ['IEA'], [], ['IEA'], [], ['IEA'], []]	organic cyclic compound metabolic process	GO:1901360	0.0336168	['GO:0071704']	0.666667	query_1	24	0.0330579	TRUE	GO:BP	484	24636	1
5	"The chemical reactions and pathways resulting in the formation of nucleobases, nucleosides, nucleotides and nucleic acids." [GOC:mah]	2446	22317	15	[['IEA'], ['IBA', 'TAS'], ['IEA'], ['IEA'], ['IDA', 'IBA', 'IEA'], [], ['IEA'], [], ['IBA', 'IEA'], ['IBA'], ['IEA'], ['IEA'], [], ['IMP'], ['IEA'], ['IBA', 'IEA'], [], [], ['IEA'], [], [], [], ['IEA'], []]	nucleobase-containing compound biosynthetic process	GO:0034654	0.032582	['GO:0006139', 'GO:0018130', 'GO:0019438', 'GO:0044271', 'GO:1901362']	0.625	query_1	24	0.0361446	TRUE	GO:BP	415	10036	1
6	"The chemical reactions and pathways involving aromatic compounds, any organic compound characterized by one or more planar rings, each of which contains conjugated double bonds and delocalized pi electrons, as carried out by individual cells." [GOC:ai, ISBN:0198506732]	2446	14986	16	[['IEA'], ['IBA', 'TAS'], ['IEA'], ['IEA'], ['IDA', 'IBA', 'IEA'], [], ['IEA'], [], ['IBA', 'IEA'], ['IBA'], ['IEA'], ['IEA'], [], ['IMP'], ['IEA'], ['IBA', 'IEA'], [], [], ['IEA'], [], ['IEA'], [], ['IEA'], []]	cellular aromatic compound metabolic process	GO:0006725	0.0280731	['GO:0044237']	0.666667	query_1	24	0.0334728	TRUE	GO:BP	478	2705	1
7	"The chemical reactions and pathways involving heterocyclic compounds, those with a cyclic molecular structure and at least two different atoms in the ring (or rings)." [ISBN:0198506732]	2446	26485	16	[['IEA'], ['IBA', 'TAS'], ['IEA'], ['IEA'], ['IDA', 'IBA', 'IEA'], [], ['IEA'], [], ['IBA', 'IEA'], ['IBA'], ['IEA'], ['IEA'], [], ['IMP'], ['IEA'], ['IBA', 'IEA'], [], [], ['IEA'], [], ['IEA'], [], ['IEA'], []]	heterocycle metabolic process	GO:0046483	0.0280731	['GO:0044237']	0.666667	query_1	24	0.0334728	TRUE	GO:BP	478	14204	1
8	"The cellular chemical reactions and pathways involving RNA, ribonucleic acid, one of the two main type of nucleic acid, consisting of a long, unbranched macromolecule formed from ribonucleotides joined in 3',5'-phosphodiester linkage." [ISBN:0198506732]	2446	17968	15	[['IEA'], ['IBA', 'TAS'], ['IEA'], ['IEA'], ['IDA', 'IBA', 'IEA'], [], ['IEA'], [], ['IBA', 'IEA'], ['IBA'], ['IEA'], ['IEA'], [], ['IMP'], ['IEA'], ['IBA', 'IEA'], [], [], ['IEA'], [], [], [], ['IEA'], []]	RNA metabolic process	GO:0016070	0.0276372	['GO:0090304']	0.625	query_1	24	0.0365854	TRUE	GO:BP	410	5687	1
9	"Any cellular metabolic process involving nucleobases, nucleosides, nucleotides and nucleic acids." [GOC:ai]	2446	14454	16	[['IEA'], ['IBA', 'TAS'], ['IEA'], ['IEA'], ['IDA', 'IBA', 'IEA'], [], ['IEA'], [], ['IBA', 'IEA'], ['IBA'], ['IEA'], ['IEA'], [], ['IMP'], ['IEA'], ['IBA', 'IEA'], [], [], ['IEA'], [], ['IEA'], [], ['IEA'], []]	nucleobase-containing compound metabolic process	GO:0006139	0.0226734	['GO:0006725', 'GO:0034641', 'GO:0044238', 'GO:0046483', 'GO:1901360']	0.666667	query_1	24	0.0339703	TRUE	GO:BP	471	2173	1
10	"The chemical reactions and pathways resulting in the formation of organic cyclic compound." [GOC:TermGenie]	2446	36919	15	[['IEA'], ['IBA', 'TAS'], ['IEA'], ['IEA'], ['IDA', 'IBA', 'IEA'], [], ['IEA'], [], ['IBA', 'IEA'], ['IBA'], ['IEA'], ['IEA'], [], ['IMP'], ['IEA'], ['IBA', 'IEA'], [], [], ['IEA'], [], [], [], ['IEA'], []]	organic cyclic compound biosynthetic process	GO:1901362	0.043566	['GO:1901360', 'GO:1901576']	0.625	query_1	24	0.0353774	TRUE	GO:BP	424	24638	1
11	"Any cellular process that modulates the frequency, rate or extent of the chemical reactions and pathways involving nucleobases, nucleosides, nucleotides and nucleic acids." [GOC:go_curators]	2446	18774	15	[['IEA'], ['IBA', 'TAS'], ['IEA'], ['IEA'], ['IDA', 'IBA', 'IEA'], [], ['IEA'], [], ['IBA', 'IEA'], ['IBA'], ['IEA'], ['IEA'], [], ['IMP'], ['IEA'], ['IBA', 'IEA'], [], [], ['IEA'], [], [], [], ['IEA'], []]	regulation of nucleobase-containing compound metabolic process	GO:0019219	0.0197441	['GO:0006139', 'GO:0031323', 'GO:0051171', 'GO:0080090']	0.625	query_1	24	0.0375	TRUE	GO:BP	400	6493	1
12	"Any process that modulates the frequency, rate or extent of the chemical reactions and pathways resulting in the formation of substances, carried out by individual cells." [GOC:mah]	2446	20565	15	[['IEA'], ['IBA', 'TAS'], ['IEA'], ['IEA'], ['IDA', 'IBA', 'IEA'], [], ['IEA'], [], ['IBA', 'IEA'], ['IBA'], ['IEA'], ['IEA'], [], ['IMP'], ['IEA'], ['IBA', 'IEA'], [], [], ['IEA'], [], [], [], ['IEA'], []]	regulation of cellular biosynthetic process	GO:0031326	0.0178153	['GO:0009889', 'GO:0031323', 'GO:0044249']	0.625	query_1	24	0.0377834	TRUE	GO:BP	397	8284	1
13	"Any process that modulates the frequency, rate or extent of the chemical reactions and pathways involving RNA." [GOC:ai]	2446	28034	15	[['IEA'], ['IBA', 'TAS'], ['IEA'], ['IEA'], ['IDA', 'IBA', 'IEA'], [], ['IEA'], [], ['IBA', 'IEA'], ['IBA'], ['IEA'], ['IEA'], [], ['IMP'], ['IEA'], ['IBA', 'IEA'], [], [], ['IEA'], [], [], [], ['IEA'], []]	regulation of RNA metabolic process	GO:0051252	0.0166269	['GO:0016070', 'GO:0019219', 'GO:0060255']	0.625	query_1	24	0.0379747	TRUE	GO:BP	395	15753	1
14	"Any process that modulates the frequency, rate or extent of cellular macromolecule biosynthetic process." [GOC:obol]	2446	41595	15	[['IEA'], ['IBA', 'TAS'], ['IEA'], ['IEA'], ['IDA', 'IBA', 'IEA'], [], ['IEA'], [], ['IBA', 'IEA'], ['IBA'], ['IEA'], ['IEA'], [], ['IMP'], ['IEA'], ['IBA', 'IEA'], [], [], ['IEA'], [], [], [], ['IEA'], []]	regulation of cellular macromolecule biosynthetic process	GO:2000112	0.014465	['GO:0010556', 'GO:0031326', 'GO:0034645']	0.625	query_1	24	0.0383632	TRUE	GO:BP	391	29314	1
15	"Any process that modulates the rate, frequency or extent of the chemical reactions and pathways resulting in the formation of a macromolecule, any molecule of high relative molecular mass, the structure of which essentially comprises the multiple repetition of units derived, actually or conceptually, from molecules of low relative molecular mass." [GOC:dph, GOC:tb]	2446	17001	15	[['IEA'], ['IBA', 'TAS'], ['IEA'], ['IEA'], ['IDA', 'IBA', 'IEA'], [], ['IEA'], [], ['IBA', 'IEA'], ['IBA'], ['IEA'], ['IEA'], [], ['IMP'], ['IEA'], ['IBA', 'IEA'], [], [], ['IEA'], [], [], [], ['IEA'], []]	regulation of macromolecule biosynthetic process	GO:0010556	0.014465	['GO:0009059', 'GO:0009889', 'GO:0060255']	0.625	query_1	24	0.0383632	TRUE	GO:BP	391	4720	1
16	"The chemical reactions and pathways resulting in the formation of RNA, ribonucleic acid, one of the two main type of nucleic acid, consisting of a long, unbranched macromolecule formed from ribonucleotides joined in 3',5'-phosphodiester linkage. Includes polymerization of ribonucleotide monomers. Refers not only to transcription but also to e.g. viral RNA replication." [GOC:mah, GOC:txnOH]	2446	21326	15	[['IEA'], ['IBA', 'TAS'], ['IEA'], ['IEA'], ['IDA', 'IBA', 'IEA'], [], ['IEA'], [], ['IBA', 'IEA'], ['IBA'], ['IEA'], ['IEA'], [], ['IMP'], ['IEA'], ['IBA', 'IEA'], [], [], ['IEA'], [], [], [], ['IEA'], []]	RNA biosynthetic process	GO:0032774	0.0117011	['GO:0009059', 'GO:0016070', 'GO:0034654']	0.625	query_1	24	0.038961	TRUE	GO:BP	385	9045	1
17	"The cellular synthesis of RNA on a template of nucleic acid (DNA or RNA)." [GOC:pr, GOC:txnOH, GOC:vw]	2446	34247	15	[['IEA'], ['IBA', 'TAS'], ['IEA'], ['IEA'], ['IDA', 'IBA', 'IEA'], [], ['IEA'], [], ['IBA', 'IEA'], ['IBA'], ['IEA'], ['IEA'], [], ['IMP'], ['IEA'], ['IBA', 'IEA'], [], [], ['IEA'], [], [], [], ['IEA'], []]	nucleic acid-templated transcription	GO:0097659	0.0112906	['GO:0032774']	0.625	query_1	24	0.0390625	TRUE	GO:BP	384	21966	1
18	"The cellular synthesis of RNA on a template of DNA." [GOC:jl, GOC:txnOH]	2446	14643	15	[['IEA'], ['IBA', 'TAS'], ['IEA'], ['IEA'], ['IDA', 'IBA', 'IEA'], [], ['IEA'], [], ['IBA', 'IEA'], ['IBA'], ['IEA'], ['IEA'], [], ['IMP'], ['IEA'], ['IBA', 'IEA'], [], [], ['IEA'], [], [], [], ['IEA'], []]	transcription, DNA-templated	GO:0006351	0.0112906	['GO:0010467', 'GO:0034645', 'GO:0097659']	0.625	query_1	24	0.0390625	TRUE	GO:BP	384	2362	1
19	"Any process that modulates the frequency, rate or extent of nucleic acid-templated transcription." [GO_REF:0000058, GOC:pr, GOC:TermGenie, GOC:txnOH, GOC:vw]	2446	38816	15	[['IEA'], ['IBA', 'TAS'], ['IEA'], ['IEA'], ['IDA', 'IBA', 'IEA'], [], ['IEA'], [], ['IBA', 'IEA'], ['IBA'], ['IEA'], ['IEA'], [], ['IMP'], ['IEA'], ['IBA', 'IEA'], [], [], ['IEA'], [], [], [], ['IEA'], []]	regulation of nucleic acid-templated transcription	GO:1903506	0.00977712	['GO:0097659', 'GO:2001141']	0.625	query_1	24	0.0394737	TRUE	GO:BP	380	26535	1
20	"Any process that modulates the frequency, rate or extent of cellular DNA-templated transcription." [GOC:go_curators, GOC:txnOH]	2446	14647	15	[['IEA'], ['IBA', 'TAS'], ['IEA'], ['IEA'], ['IDA', 'IBA', 'IEA'], [], ['IEA'], [], ['IBA', 'IEA'], ['IBA'], ['IEA'], ['IEA'], [], ['IMP'], ['IEA'], ['IBA', 'IEA'], [], [], ['IEA'], [], [], [], ['IEA'], []]	regulation of transcription, DNA-templated	GO:0006355	0.00977712	['GO:0006351', 'GO:0010468', 'GO:1903506', 'GO:2000112']	0.625	query_1	24	0.0394737	TRUE	GO:BP	380	2366	1
21	"Any process that modulates the frequency, rate or extent of the chemical reactions and pathways resulting in the formation of substances." [GOC:go_curators]	2446	16503	15	[['IEA'], ['IBA', 'TAS'], ['IEA'], ['IEA'], ['IDA', 'IBA', 'IEA'], [], ['IEA'], [], ['IBA', 'IEA'], ['IBA'], ['IEA'], ['IEA'], [], ['IMP'], ['IEA'], ['IBA', 'IEA'], [], [], ['IEA'], [], [], [], ['IEA'], []]	regulation of biosynthetic process	GO:0009889	0.0184381	['GO:0009058', 'GO:0019222']	0.625	query_1	24	0.0376884	TRUE	GO:BP	398	4222	1
22	"Any process that modulates the frequency, rate or extent of gene expression. Gene expression is the process in which a gene's coding sequence is converted into a mature gene product or products (proteins or RNA). This includes the production of an RNA transcript as well as any processing to produce a mature RNA product or an mRNA or circRNA (for protein-coding genes) and the translation of that …	2446	16943	15	[['IEA'], ['IBA', 'TAS'], ['IEA'], ['IEA'], ['IDA', 'IMP', 'IBA', 'IEA'], [], ['IEA'], [], ['IBA', 'IEA'], ['IBA'], ['IEA'], ['IEA'], [], ['IMP'], ['IEA'], ['IBA', 'IEA'], [], [], ['IEA'], [], [], [], ['IEA'], []]	regulation of gene expression	GO:0010468	0.0449752	['GO:0010467', 'GO:0060255']	0.625	query_1	24	0.0352941	TRUE	GO:BP	425	4662	1
Module_28
GO_not_found
Module_29
GO_not_found
Module_30
	description	effective_domain_size	goshv	intersection_size	intersections	name	native	p_value	parents	precision	query	query_size	recall	significant	source	term_size	source_order	group_id
0	"The process in which the anatomical structures of the eye are generated and organized. The camera-type eye is an organ of sight that receives light through an aperture and focuses it through a lens, projecting it on a photoreceptor field." [GOC:jid, GOC:mtg_sensu]	2446	27229	7	[['IGI'], ['IMP'], [], [], [], [], ['IMP', 'IGI'], [], [], [], ['IMP'], [], ['IMP'], [], ['IMP'], [], [], [], [], [], ['IGI'], [], [], [], []]	camera-type eye morphogenesis	GO:0048593	0.000524769	['GO:0043010', 'GO:0048592']	0.28	query_1	25	0.225806	TRUE	GO:BP	31	14948	1
1	"The process in which the anatomical structures of the eye are generated and organized." [GOC:jid, GOC:mtg_sensu]	2446	27228	7	[['IGI'], ['IMP'], [], [], [], [], ['IMP', 'IGI'], [], [], [], ['IMP'], [], ['IMP'], [], ['IMP'], [], [], [], [], [], ['IGI'], [], [], [], []]	eye morphogenesis	GO:0048592	0.000841502	['GO:0001654', 'GO:0090596']	0.28	query_1	25	0.212121	TRUE	GO:BP	33	14947	1
2	"The process whose specific outcome is the progression of the visual system over time, from its formation to the mature structure, including the eye, parts of the central nervous system (CNS) involved in processing of visual inputs, and connecting nerve pathways." [GOC:aruk, GOC:bc, GOC:krc, PMID:15004427, PMID:20647017, PMID:22632727]	2446	35519	7	[['IGI', 'IBA', 'IEA'], ['IMP'], [], [], [], [], ['IMP', 'IGI', 'IBA'], [], [], [], ['IMP'], [], ['IMP'], [], ['IMP'], [], [], [], [], [], ['IGI'], [], [], [], []]	visual system development	GO:0150063	0.0232744	['GO:0048880']	0.28	query_1	25	0.134615	TRUE	GO:BP	52	23238	1
3	"Morphogenesis of a sensory organ. A sensory organ is defined as a tissue or set of tissues that work together to receive and transmit signals from external or internal stimuli. Morphogenesis is the process in which anatomical structures are generated and organized. Organs are commonly observed as visibly distinct structures, but may also exist as loosely associated clusters of cells that work to…	2446	33846	7	[['IGI'], ['IMP'], [], [], [], [], ['IMP', 'IGI'], [], [], [], ['IMP'], [], ['IMP'], [], ['IMP'], [], [], [], [], [], ['IGI'], [], [], [], []]	sensory organ morphogenesis	GO:0090596	0.00594621	['GO:0007423', 'GO:0009887']	0.28	query_1	25	0.162791	TRUE	GO:BP	43	21565	1
4	"The process whose specific outcome is the progression of the eye over time, from its formation to the mature structure. The eye is the organ of sight." [GOC:jid, GOC:jl]	2446	12768	7	[['IGI', 'IBA', 'IEA'], ['IMP'], [], [], [], [], ['IMP', 'IGI', 'IBA'], [], [], [], ['IMP'], [], ['IMP'], [], ['IMP'], [], [], [], [], [], ['IGI'], [], [], [], []]	eye development	GO:0001654	0.0232744	['GO:0007423', 'GO:0150063']	0.28	query_1	25	0.134615	TRUE	GO:BP	52	487	1
5	"The process whose specific outcome is the progression of the camera-type eye over time, from its formation to the mature structure. The camera-type eye is an organ of sight that receives light through an aperture and focuses it through a lens, projecting it on a photoreceptor field." [GOC:go_curators, GOC:mtg_sensu]	2446	24409	7	[['IGI'], ['IMP'], [], [], [], [], ['IMP', 'IGI'], [], [], [], ['IMP'], [], ['IMP'], [], ['IMP'], [], [], [], [], [], ['IGI'], [], [], [], []]	camera-type eye development	GO:0043010	0.00826494	['GO:0001654']	0.28	query_1	25	0.155556	TRUE	GO:BP	45	12128	1
6	Absence of the corpus callosum as a result of the failure of the corpus callosum to develop, which can be the result of a failure in any one of the multiple steps of callosal development including cellular proliferation and migration, axonal growth or glial patterning at the midline.	2446	50612	6	[['HP'], [], [], [], [], [], [], ['HP'], [], ['HP'], ['HP'], [], [], [], ['HP'], [], ['HP'], [], [], [], [], [], [], [], []]	Agenesis of corpus callosum	HP:0001274	0.0333783	['HP:0007370']	0.24	query_1	25	0.176471	TRUE	HP	34	974	9
7	Absence or underdevelopment of the anterior pituitary gland, also known as the adenohypophysis.	2446	56741	4	[['HP'], [], [], [], [], [], [], ['HP'], [], ['HP'], [], [], [], [], [], [], ['HP'], [], [], [], [], [], [], [], []]	Anterior pituitary dysgenesis	HP:0010625	0.0145742	['HP:0011747']	0.16	query_1	25	0.571429	TRUE	HP	7	7103	8
8	Aplasia/Hypoplasia affecting the eye	2446	54775	7	[['HP'], ['HP'], [], [], [], [], [], ['HP'], [], ['HP'], ['HP'], [], [], [], [], [], ['HP'], [], [], [], [], [], [], ['HP'], []]	Aplasia/Hypoplasia affecting the eye	HP:0008056	0.0131493	['HP:0012372']	0.28	query_1	25	0.145833	TRUE	HP	48	5137	7
9	Infrequent or difficult evacuation of feces.	2446	51124	6	[['HP'], [], [], [], [], [], [], ['HP'], ['HP'], ['HP'], [], [], [], [], ['HP'], [], ['HP'], [], [], [], [], [], [], [], []]	Constipation	HP:0002019	0.0121929	['HP:0011458']	0.24	query_1	25	0.206897	TRUE	HP	29	1486	6
10	Aplasia/Hypoplasia of the optic nerve	2446	54777	5	[[], ['HP'], [], [], [], [], [], ['HP'], [], ['HP'], ['HP'], [], [], [], [], [], ['HP'], [], [], [], [], [], [], [], []]	Aplasia/Hypoplasia of the optic nerve	HP:0008058	0.010251	['HP:0000587', 'HP:0008057']	0.2	query_1	25	0.333333	TRUE	HP	15	5139	3
11	Gastrointestinal atresia	2446	51520	5	[['HP'], [], [], [], [], [], [], ['HP'], [], ['HP'], [], [], [], [], ['HP'], [], ['HP'], [], [], [], [], [], [], [], []]	Gastrointestinal atresia	HP:0002589	0.0386183	['HP:0012718']	0.2	query_1	25	0.263158	TRUE	HP	19	1882	10
12	A state of excessive water intake and hypotonic (dilute) polyuria. Diabetes insipidus may be due to failure of vasopressin (AVP) release (central or neurogenic diabetes insipidus) or to a failure of the kidney to respond to AVP (nephrogenic diabetes insipidus).	2446	50322	5	[['HP'], [], [], [], [], [], [], ['HP'], [], ['HP'], [], [], [], [], ['HP'], [], ['HP'], [], [], [], [], [], [], [], []]	Diabetes insipidus	HP:0000873	0.00688104	['HP:0000818']	0.2	query_1	25	0.357143	TRUE	HP	14	684	5
13	Maternal diabetes can either be a gestational, mostly type 2 diabetes, or a type 1 diabetes. Essential is the resulting maternal hyperglycemia as a non-specific teratogen, imposing the same risk of congenital malformations to pregnant women with both type 1 and type2 diabetes.	2446	55972	5	[['HP'], [], [], [], [], [], [], ['HP'], [], ['HP'], [], [], [], [], ['HP'], [], ['HP'], [], [], [], [], [], [], [], []]	Maternal diabetes	HP:0009800	0.00688104	['HP:0000819', 'HP:0002686']	0.2	query_1	25	0.357143	TRUE	HP	14	6334	4
14	Underdevelopment of the optic nerve.	2446	50112	5	[[], ['HP'], [], [], [], [], [], ['HP'], [], ['HP'], ['HP'], [], [], [], [], [], ['HP'], [], [], [], [], [], [], [], []]	Optic nerve hypoplasia	HP:0000609	0.00445397	['HP:0002977', 'HP:0008058']	0.2	query_1	25	0.384615	TRUE	HP	13	474	3
15	Abnormality of glucose homeostasis.	2446	57109	8	[['HP'], ['HP'], [], [], [], [], [], ['HP'], ['HP'], ['HP'], [], [], [], ['HP'], ['HP'], [], ['HP'], [], [], [], [], [], [], [], []]	Abnormal glucose homeostasis	HP:0011014	0.00414943	['HP:0012337']	0.32	query_1	25	0.129032	TRUE	HP	62	7471	2
16	Glucose intolerance (GI) can be defined as dysglycemia that comprises both prediabetes and diabetes. It includes the conditions of impaired fasting glucose (IFG) and impaired glucose tolerance (IGT) and diabetes mellitus (DM).	2446	51066	7	[['HP'], ['HP'], [], [], [], [], [], ['HP'], [], ['HP'], [], [], [], ['HP'], ['HP'], [], ['HP'], [], [], [], [], [], [], [], []]	Glucose intolerance	HP:0001952	0.0113054	['HP:0011014']	0.28	query_1	25	0.148936	TRUE	HP	47	1428	2
17	An abnormality of the septum pellucidum, which is a thin, triangular, vertical membrane separating the lateral ventricles of the brain.	2446	54380	5	[['HP'], [], [], [], [], [], [], ['HP'], [], ['HP'], [], [], [], [], ['HP'], [], ['HP'], [], [], [], [], [], [], [], []]	Abnormality of the septum pellucidum	HP:0007375	0.0386183	['HP:0002060']	0.2	query_1	25	0.263158	TRUE	HP	19	4742	11
Module_31
	description	effective_domain_size	goshv	intersection_size	intersections	name	native	p_value	parents	precision	query	query_size	recall	significant	source	term_size	source_order	group_id
0	"The process in which a post-anal tail is generated and organized. A post-anal tail is a muscular region of the body that extends posterior to the anus. The post-anal tail may aid locomotion and balance." [GOC:bf, GOC:kmv, Wikipedia:Chordate]	2446	23341	4	[[], ['IGI'], [], [], [], ['IMP'], [], [], [], [], [], [], [], [], [], [], [], [], [], [], [], [], [], [], ['IMP'], ['IGI'], [], []]	post-anal tail morphogenesis	GO:0036342	0.0101597	['GO:0009653']	0.142857	query_1	28	0.666667	TRUE	GO:BP	6	11060	1
1	"The pattern specification process that results in the subdivision of an axis or axes in space to define an area or volume in which specific patterns of cell differentiation will take place or in which cells interpret a specific environment." [GOC:dph, GOC:isa_complete]	2446	13868	9	[[], ['IDA', 'IGI'], [], ['IMP'], ['IGI'], ['IMP', 'IGI', 'IBA'], [], ['IMP', 'IGI'], [], ['IMP', 'IGI', 'IBA'], [], [], [], [], [], [], [], [], ['IMP'], [], [], [], [], [], ['IDA', 'IMP', 'IGI', 'IEP'], ['IMP', 'IGI'], [], []]	regionalization	GO:0003002	0.0177273	['GO:0007389']	0.321429	query_1	28	0.0989011	TRUE	GO:BP	91	1587	2
2	"The developmental process pertaining to the initial formation of an anatomical structure from unspecified parts. This process begins with the specific processes that contribute to the appearance of the discrete structure and ends when the structural rudiment is recognizable. An anatomical structure is any biological entity that occupies space and is distinguished from its surroundings. Anatomica…	2446	27273	11	[[], ['IDA', 'IMP', 'IGI'], [], [], ['IMP', 'IGI'], ['IMP', 'IGI'], [], [], [], ['IMP', 'IGI'], [], [], [], [], ['IGI'], [], [], [], ['IMP'], ['IMP'], [], ['IMP', 'IGI'], [], [], ['IGI'], ['IMP', 'IGI'], [], ['IBA']]	anatomical structure formation involved in morphogenesis	GO:0048646	0.0183316	['GO:0009653', 'GO:0032502']	0.392857	query_1	28	0.0714286	TRUE	GO:BP	154	14992	3
3	dre-miR-203a-3p	2446	49617	1	[[], [], [], [], [], [], [], [], [], [], [], [], [], [], [], [], [], [], ['MIRNA'], [], [], [], [], [], [], [], [], []]	dre-miR-203a-3p	MIRNA:dre-miR-203a-3p	0.0497707	['MIRNA:000000']	0.0357143	query_1	28	1	TRUE	MIRNA	1	25	4
Module_32
GO_not_found
Module_33
	description	effective_domain_size	goshv	intersection_size	intersections	name	native	p_value	parents	precision	query	query_size	recall	significant	source
0	"Any process that modulates the frequency, rate or extent of neurogenesis, the generation of cells in the nervous system." [GOC:ai]	2446	27631	10	[['IBA'], ['IBA'], ['IBA'], ['IBA'], ['IBA'], [], ['IBA'], ['IMP'], [], [], ['IBA'], ['IBA'], [], [], ['IGI', 'IEP'], [], [], [], [], [], []]	regulation of neurogenesis	GO:0050767	8.38631e-09	['GO:0022008', 'GO:0048699', 'GO:0051960', 'GO:0060284']	0.47619	query_1	21	0.243902	TRUE	GO:BP
1	"The chemical reactions and pathways resulting in the formation of a macromolecule, any molecule of high relative molecular mass, the structure of which essentially comprises the multiple repetition of units derived, actually or conceptually, from molecules of low relative molecular mass, carried out by individual cells." [GOC:mah]	2446	22312	17	[['IBA'], ['IBA', 'IEA'], ['IBA'], ['IBA', 'IEA'], ['IDA', 'IMP', 'IBA', 'IEA'], ['IEA'], ['IBA', 'IEA'], ['IBA', 'IEA'], ['IEA'], [], ['IDA', 'IGI', 'IBA', 'IEA'], ['IDA', 'IPI', 'IBA', 'IEA'], [], ['IBA'], ['IEA'], [], ['IBA', 'IEA'], ['IBA'], ['IBA'], [], ['IEA']]	cellular macromolecule biosynthetic process	GO:0034645	1.87156e-05	['GO:0009059', 'GO:0044249', 'GO:0044260']	0.809524	query_1	21	0.039261	TRUE	GO:BP
2	"The chemical reactions and pathways resulting in the formation of a macromolecule, any molecule of high relative molecular mass, the structure of which essentially comprises the multiple repetition of units derived, actually or conceptually, from molecules of low relative molecular mass." [GOC:mah]	2446	15956	17	[['IBA'], ['IBA', 'IEA'], ['IBA'], ['IBA', 'IEA'], ['IDA', 'IMP', 'IBA', 'IEA'], ['IEA'], ['IBA', 'IEA'], ['IBA', 'IEA'], ['IEA'], [], ['IDA', 'IGI', 'IBA', 'IEA'], ['IDA', 'IPI', 'IBA', 'IEA'], [], ['IBA'], ['IEA'], [], ['IBA', 'IEA'], ['IBA'], ['IBA'], [], ['IEA']]	macromolecule biosynthetic process	GO:0009059	2.01958e-05	['GO:0043170', 'GO:1901576']	0.809524	query_1	21	0.0390805	TRUE	GO:BP
3	"The progression of a somite from its initial formation to the mature structure. Somites are mesodermal clusters that are arranged segmentally along the anterior posterior axis of an embryo." [GOC:dph]	2446	30127	8	[[], ['IMP'], ['IDA'], ['IMP'], [], [], ['IMP', 'IGI'], [], [], [], ['IMP', 'IGI'], ['IMP', 'IGI', 'IEP'], [], [], ['IMP', 'IGI'], [], ['IGI'], [], [], [], []]	somite development	GO:0061053	2.64333e-05	['GO:0009790', 'GO:0060429']	0.380952	query_1	21	0.195122	TRUE	GO:BP
4	"The process in which a gene's sequence is converted into a mature gene product or products (proteins or RNA). This includes the production of an RNA transcript as well as any processing to produce a mature RNA product or an mRNA or circRNA (for protein-coding genes) and the translation of that mRNA or circRNA into protein. Protein maturation is included when required to form an active form of a …	2446	16942	17	[['IBA'], ['IBA', 'IEA'], ['IBA'], ['IBA', 'IEA'], ['IDA', 'IMP', 'IBA', 'IEA'], ['IEA'], ['IBA', 'IEA'], ['IBA', 'IEA'], ['IEA'], [], ['IDA', 'IGI', 'IBA', 'IEA'], ['IDA', 'IPI', 'IBA', 'IEA'], [], ['IBA'], ['IEA'], [], ['IMP', 'IBA', 'IEA'], ['IBA'], ['IBA'], [], ['IEA']]	gene expression	GO:0010467	3.16387e-05	['GO:0043170']	0.809524	query_1	21	0.0380313	TRUE	GO:BP
5	"The pattern specification process that results in the subdivision of an axis or axes in space to define an area or volume in which specific patterns of cell differentiation will take place or in which cells interpret a specific environment." [GOC:dph, GOC:isa_complete]	2446	13868	10	[['IBA'], ['IMP', 'IBA'], ['IDA', 'IBA'], ['IMP', 'IGI', 'IBA'], ['IBA'], [], ['IMP', 'IGI', 'IBA'], [], [], [], ['IMP', 'IGI', 'IBA'], ['IMP', 'IGI', 'IEP', 'IBA'], [], ['IGI'], [], [], ['IMP', 'IGI', 'IBA'], [], [], [], []]	regionalization	GO:0003002	3.89831e-05	['GO:0007389']	0.47619	query_1	21	0.10989	TRUE	GO:BP
6	"Generation of cells within the nervous system." [GO_REF:0000021, GOC:cls, GOC:curators, GOC:dgh, GOC:dph, GOC:jid]	2446	19848	10	[['IBA'], ['IBA'], ['IBA'], ['IGI', 'IBA'], ['IMP', 'IGI', 'IBA'], [], ['IBA'], ['IMP', 'IGI'], [], [], ['IBA'], ['IBA'], [], [], ['IMP', 'IGI', 'IEP'], [], [], [], [], [], []]	neurogenesis	GO:0022008	0.01939	['GO:0007399', 'GO:0030154']	0.47619	query_1	21	0.0584795	TRUE	GO:BP
7	"Any cellular metabolic process involving nucleobases, nucleosides, nucleotides and nucleic acids." [GOC:ai]	2446	14454	17	[['IBA'], ['IBA', 'IEA'], ['IBA'], ['IBA', 'IEA'], ['IDA', 'IMP', 'IBA', 'IEA'], ['IEA'], ['IBA', 'IEA'], ['IBA', 'IEA'], ['IEA'], [], ['IDA', 'IGI', 'IBA', 'IEA'], ['IDA', 'IPI', 'IBA', 'IEA'], [], ['IBA'], ['IEA'], [], ['IBA', 'IEA'], ['IBA'], ['IBA'], [], ['IEA']]	nucleobase-containing compound metabolic process	GO:0006139	7.47659e-05	['GO:0006725', 'GO:0034641', 'GO:0044238', 'GO:0046483', 'GO:1901360']	0.809524	query_1	21	0.0360934	TRUE	GO:BP
8	"The chemical reactions and pathways involving heterocyclic compounds, those with a cyclic molecular structure and at least two different atoms in the ring (or rings)." [ISBN:0198506732]	2446	26485	17	[['IBA'], ['IBA', 'IEA'], ['IBA'], ['IBA', 'IEA'], ['IDA', 'IMP', 'IBA', 'IEA'], ['IEA'], ['IBA', 'IEA'], ['IBA', 'IEA'], ['IEA'], [], ['IDA', 'IGI', 'IBA', 'IEA'], ['IDA', 'IPI', 'IBA', 'IEA'], [], ['IBA'], ['IEA'], [], ['IBA', 'IEA'], ['IBA'], ['IBA'], [], ['IEA']]	heterocycle metabolic process	GO:0046483	9.52273e-05	['GO:0044237']	0.809524	query_1	21	0.0355649	TRUE	GO:BP
9	"The chemical reactions and pathways involving aromatic compounds, any organic compound characterized by one or more planar rings, each of which contains conjugated double bonds and delocalized pi electrons, as carried out by individual cells." [GOC:ai, ISBN:0198506732]	2446	14986	17	[['IBA'], ['IBA', 'IEA'], ['IBA'], ['IBA', 'IEA'], ['IDA', 'IMP', 'IBA', 'IEA'], ['IEA'], ['IBA', 'IEA'], ['IBA', 'IEA'], ['IEA'], [], ['IDA', 'IGI', 'IBA', 'IEA'], ['IDA', 'IPI', 'IBA', 'IEA'], [], ['IBA'], ['IEA'], [], ['IBA', 'IEA'], ['IBA'], ['IBA'], [], ['IEA']]	cellular aromatic compound metabolic process	GO:0006725	9.52273e-05	['GO:0044237']	0.809524	query_1	21	0.0355649	TRUE	GO:BP
10	"Any process that modulates the frequency, rate or extent of the chemical reactions and pathways involving nitrogen or nitrogenous compounds." [GOC:ai, GOC:tb]	2446	27967	17	[['IBA'], ['IBA', 'IEA'], ['IBA'], ['IBA', 'IEA'], ['IDA', 'IMP', 'IBA', 'IEA'], ['IEA'], ['IBA', 'IEA'], ['IBA', 'IEA'], ['IEA'], [], ['IDA', 'IGI', 'IBA', 'IEA'], ['IDA', 'IPI', 'IBA', 'IEA'], [], ['IBA'], ['IEA'], [], ['IBA', 'IEA'], ['IBA'], ['IBA'], [], ['IEA']]	regulation of nitrogen compound metabolic process	GO:0051171	9.85448e-05	['GO:0006807', 'GO:0019222']	0.809524	query_1	21	0.0354906	TRUE	GO:BP
11	"The chemical reactions and pathways involving organic cyclic compound." [GOC:TermGenie]	2446	36917	17	[['IBA'], ['IBA', 'IEA'], ['IBA'], ['IBA', 'IEA'], ['IDA', 'IMP', 'IBA', 'IEA'], ['IEA'], ['IBA', 'IEA'], ['IBA', 'IEA'], ['IEA'], [], ['IDA', 'IGI', 'IBA', 'IEA'], ['IDA', 'IPI', 'IBA', 'IEA'], [], ['IBA'], ['IEA'], [], ['IBA', 'IEA'], ['IBA'], ['IBA'], [], ['IEA']]	organic cyclic compound metabolic process	GO:1901360	0.000116813	['GO:0071704']	0.809524	query_1	21	0.035124	TRUE	GO:BP
12	"Any process that modulates the frequency, rate or extent of the chemical reactions and pathways within a cell or an organism involving those compounds formed as a part of the normal anabolic and catabolic processes. These processes take place in most, if not all, cells of the organism." [PMID:19211694]	2446	33194	17	[['IBA'], ['IBA', 'IEA'], ['IBA'], ['IBA', 'IEA'], ['IDA', 'IMP', 'IBA', 'IEA'], ['IEA'], ['IBA', 'IEA'], ['IBA', 'IEA'], ['IEA'], [], ['IDA', 'IGI', 'IBA', 'IEA'], ['IDA', 'IPI', 'IBA', 'IEA'], [], ['IBA'], ['IEA'], [], ['IBA', 'IEA'], ['IBA'], ['IBA'], [], ['IEA']]	regulation of primary metabolic process	GO:0080090	0.00015274	['GO:0019222', 'GO:0044238']	0.809524	query_1	21	0.0345528	TRUE	GO:BP
13	"Any process that modulates the frequency, rate or extent of development, the biological process whose specific outcome is the progression of a multicellular organism over time from an initial condition (e.g. a zygote, or a young adult) to a later condition (e.g. a multicellular animal or an aged adult)." [GOC:go_curators]	2446	27651	11	[['IBA'], ['IBA'], ['IBA'], ['IBA'], ['IMP', 'IGI', 'IBA'], [], ['IBA'], ['IMP', 'IGI'], [], [], ['IBA'], ['IBA'], [], ['IMP', 'IGI'], ['IGI', 'IEP', 'IEA'], [], [], [], [], [], []]	regulation of developmental process	GO:0050793	0.000170948	['GO:0032502', 'GO:0050789']	0.52381	query_1	21	0.0780142	TRUE	GO:BP
14	"Any process that modulates the frequency, rate or extent of the chemical reactions and pathways by which individual cells transform chemical substances." [GOC:mah]	2446	20562	17	[['IBA'], ['IBA', 'IEA'], ['IBA'], ['IBA', 'IEA'], ['IDA', 'IMP', 'IBA', 'IEA'], ['IEA'], ['IBA', 'IEA'], ['IBA', 'IEA'], ['IEA'], [], ['IDA', 'IGI', 'IBA', 'IEA'], ['IDA', 'IPI', 'IBA', 'IEA'], [], ['IBA'], ['IEA'], [], ['IBA', 'IEA'], ['IBA'], ['IBA'], [], ['IEA']]	regulation of cellular metabolic process	GO:0031323	0.00018619	['GO:0019222', 'GO:0044237', 'GO:0050794']	0.809524	query_1	21	0.0341365	TRUE	GO:BP
15	"Any process that modulates the frequency, rate or extent of the chemical reactions and pathways involving macromolecules, any molecule of high relative molecular mass, the structure of which essentially comprises the multiple repetition of units derived, actually or conceptually, from molecules of low relative molecular mass." [GOC:dph, GOC:tb]	2446	29363	17	[['IBA'], ['IBA', 'IEA'], ['IBA'], ['IBA', 'IEA'], ['IDA', 'IMP', 'IBA', 'IEA'], ['IEA'], ['IBA', 'IEA'], ['IBA', 'IEA'], ['IEA'], [], ['IDA', 'IGI', 'IBA', 'IEA'], ['IDA', 'IPI', 'IBA', 'IEA'], [], ['IBA'], ['IEA'], [], ['IMP', 'IBA', 'IEA'], ['IBA'], ['IBA'], [], ['IEA']]	regulation of macromolecule metabolic process	GO:0060255	0.000233819	['GO:0019222', 'GO:0043170']	0.809524	query_1	21	0.0336634	TRUE	GO:BP
16	"The chemical reactions and pathways involving various organic and inorganic nitrogenous compounds, as carried out by individual cells." [GOC:mah]	2446	22308	17	[['IBA'], ['IBA', 'IEA'], ['IBA'], ['IBA', 'IEA'], ['IDA', 'IMP', 'IBA', 'IEA'], ['IEA'], ['IBA', 'IEA'], ['IBA', 'IEA'], ['IEA'], [], ['IDA', 'IGI', 'IBA', 'IEA'], ['IDA', 'IPI', 'IBA', 'IEA'], [], ['IBA'], ['IEA'], [], ['IBA', 'IEA'], ['IBA'], ['IBA'], [], ['IEA']]	cellular nitrogen compound metabolic process	GO:0034641	0.000265911	['GO:0006807', 'GO:0044237']	0.809524	query_1	21	0.0333988	TRUE	GO:BP
17	"The chemical reactions and pathways resulting in the formation of substances, carried out by individual cells." [GOC:jl]	2446	25014	17	[['IBA'], ['IBA', 'IEA'], ['IBA'], ['IBA', 'IEA'], ['IDA', 'IMP', 'IBA', 'IEA'], ['IEA'], ['IBA', 'IEA'], ['IBA', 'IEA'], ['IEA'], [], ['IDA', 'IGI', 'IBA', 'IEA'], ['IDA', 'IPI', 'IBA', 'IEA'], [], ['IBA'], ['IEA'], [], ['IBA', 'IEA'], ['IBA'], ['IBA'], [], ['IEA']]	cellular biosynthetic process	GO:0044249	0.000274553	['GO:0009058', 'GO:0044237']	0.809524	query_1	21	0.0333333	TRUE	GO:BP
18	"The chemical reactions and pathways resulting in the formation of an organic substance, any molecular entity containing carbon." [GOC:pr, GOC:TermGenie]	2446	37116	17	[['IBA'], ['IBA', 'IEA'], ['IBA'], ['IBA', 'IEA'], ['IDA', 'IMP', 'IBA', 'IEA'], ['IEA'], ['IBA', 'IEA'], ['IBA', 'IEA'], ['IEA'], [], ['IDA', 'IGI', 'IBA', 'IEA'], ['IDA', 'IPI', 'IBA', 'IEA'], [], ['IBA'], ['IEA'], [], ['IBA', 'IEA'], ['IBA'], ['IBA'], [], ['IEA']]	organic substance biosynthetic process	GO:1901576	0.000376623	['GO:0009058', 'GO:0071704']	0.809524	query_1	21	0.0326923	TRUE	GO:BP
19	"Any process that modulates the frequency, rate or extent of the chemical reactions and pathways within a cell or an organism." [GOC:go_curators]	2446	18777	17	[['IBA'], ['IBA', 'IEA'], ['IBA'], ['IBA', 'IEA'], ['IDA', 'IMP', 'IBA', 'IEA'], ['IEA'], ['IBA', 'IEA'], ['IBA', 'IEA'], ['IEA'], [], ['IDA', 'IGI', 'IBA', 'IEA'], ['IDA', 'IPI', 'IBA', 'IEA'], [], ['IBA'], ['IEA'], [], ['IMP', 'IBA', 'IEA'], ['IBA'], ['IBA'], [], ['IEA']]	regulation of metabolic process	GO:0019222	0.000400883	['GO:0008152', 'GO:0050789']	0.809524	query_1	21	0.032567	TRUE	GO:BP
20	"The chemical reactions and pathways resulting in the formation of substances; typically the energy-requiring part of metabolism in which simpler substances are transformed into more complex ones." [GOC:curators, ISBN:0198547684]	2446	15955	17	[['IBA'], ['IBA', 'IEA'], ['IBA'], ['IBA', 'IEA'], ['IDA', 'IMP', 'IBA', 'IEA'], ['IEA'], ['IBA', 'IEA'], ['IBA', 'IEA'], ['IEA'], [], ['IDA', 'IGI', 'IBA', 'IEA'], ['IDA', 'IPI', 'IBA', 'IEA'], [], ['IBA'], ['IEA'], [], ['IBA', 'IEA'], ['IBA'], ['IBA'], [], ['IEA']]	biosynthetic process	GO:0009058	0.000413551	['GO:0008152']	0.809524	query_1	21	0.0325048	TRUE	GO:BP
21	"The formation of mesodermal clusters that are arranged segmentally along the anterior posterior axis of an embryo." [ISBN:0721662544]	2446	12827	7	[[], ['IMP'], ['IDA'], ['IMP'], [], [], ['IMP', 'IGI'], [], [], [], ['IMP', 'IGI'], ['IMP', 'IGI', 'IEP'], [], [], [], [], ['IGI'], [], [], [], []]	somitogenesis	GO:0001756	0.000608738	['GO:0009952', 'GO:0035282', 'GO:0043009', 'GO:0048646', 'GO:0061053']	0.333333	query_1	21	0.184211	TRUE	GO:BP
22	"The regionalization process that divides an organism or part of an organism into a series of semi-repetitive parts, or segments, often arranged along a longitudinal axis." [PMID:10611687, PMID:9706689]	2446	22587	7	[[], ['IMP'], ['IDA'], ['IMP'], [], [], ['IMP', 'IGI'], [], [], [], ['IMP', 'IGI'], ['IMP', 'IGI', 'IEP'], [], [], [], [], ['IGI'], [], [], [], []]	segmentation	GO:0035282	0.000738141	['GO:0003002']	0.333333	query_1	21	0.179487	TRUE	GO:BP
23	"Any developmental process that results in the creation of defined areas or spaces within an organism to which cells respond and eventually are instructed to differentiate." [GOC:go_curators, GOC:isa_complete, ISBN:0521436125]	2446	15560	10	[['IBA'], ['IMP', 'IBA'], ['IDA', 'IBA'], ['IMP', 'IGI', 'IBA'], ['IBA'], [], ['IMP', 'IGI', 'IBA'], [], [], [], ['IMP', 'IGI', 'IBA'], ['IMP', 'IGI', 'IEP', 'IBA'], [], ['IGI'], [], [], ['IMP', 'IGI', 'IBA'], [], [], [], []]	pattern specification process	GO:0007389	0.00126877	['GO:0007275', 'GO:0032501']	0.47619	query_1	21	0.0775194	TRUE	GO:BP
24	"The process in which nerve cells are generated. This includes the production of neuroblasts and their differentiation into neurons." [GOC:nln]	2446	27325	10	[['IBA'], ['IBA'], ['IBA'], ['IGI', 'IBA'], ['IMP', 'IGI', 'IBA'], [], ['IBA'], ['IMP', 'IGI'], [], [], ['IBA'], ['IBA'], [], [], ['IGI', 'IEP'], [], [], [], [], [], []]	generation of neurons	GO:0048699	0.00804805	['GO:0022008']	0.47619	query_1	21	0.0641026	TRUE	GO:BP
25	"The chemical reactions and pathways involving macromolecules, any molecule of high relative molecular mass, the structure of which essentially comprises the multiple repetition of units derived, actually or conceptually, from molecules of low relative molecular mass, as carried out by individual cells." [GOC:mah]	2446	25021	17	[['IBA'], ['IBA', 'IEA'], ['IBA'], ['IBA', 'IEA'], ['IDA', 'IMP', 'IBA', 'IEA'], ['IEA'], ['IBA', 'IEA'], ['IBA', 'IEA'], ['IEA'], [], ['IDA', 'IGI', 'IBA', 'IEA'], ['IDA', 'IPI', 'IBA', 'IEA'], [], ['IBA'], ['IEA'], [], ['IBA', 'IEA'], ['IBA'], ['IBA'], [], ['IEA']]	cellular macromolecule metabolic process	GO:0044260	0.010644	['GO:0043170', 'GO:0044237']	0.809524	query_1	21	0.0265625	TRUE	GO:BP
26	"The chemical reactions and pathways resulting in the formation of organic and inorganic nitrogenous compounds." [GOC:jl, ISBN:0198506732]	2446	25028	17	[['IBA'], ['IBA', 'IEA'], ['IBA'], ['IBA', 'IEA'], ['IDA', 'IMP', 'IBA', 'IEA'], ['IEA'], ['IBA', 'IEA'], ['IBA', 'IEA'], ['IEA'], [], ['IDA', 'IGI', 'IBA', 'IEA'], ['IDA', 'IPI', 'IBA', 'IEA'], [], ['IBA'], ['IEA'], [], ['IBA', 'IEA'], ['IBA'], ['IBA'], [], ['IEA']]	cellular nitrogen compound biosynthetic process	GO:0044271	1.87156e-05	['GO:0034641', 'GO:0044249']	0.809524	query_1	21	0.039261	TRUE	GO:BP
27	"The synthesis of RNA from a DNA template by RNA polymerase II (RNAP II), originating at an RNA polymerase II promoter. Includes transcription of messenger RNA (mRNA) and certain small nuclear RNAs (snRNAs)." [GOC:jl, GOC:txnOH, ISBN:0321000382]	2446	14656	14	[['IBA'], ['IBA'], ['IBA'], ['IBA'], ['IDA', 'IMP', 'IBA'], [], ['IBA'], ['IBA'], [], [], ['IBA'], ['IBA', 'IEA'], [], ['IBA'], [], [], ['IBA'], ['IBA'], ['IBA'], [], ['IEA']]	transcription by RNA polymerase II	GO:0006366	1.5732e-05	['GO:0006351']	0.666667	query_1	21	0.0585774	TRUE	GO:BP
28	"Any process that modulates the frequency, rate or extent of a multicellular organismal process, the processes pertinent to the function of a multicellular organism above the cellular level; includes the integrated processes of tissues and organs." [GOC:ai, GOC:dph, GOC:tb]	2446	28024	10	[['IBA'], ['IBA'], ['IBA'], ['IBA'], ['IBA'], [], ['IBA'], ['IMP'], [], [], ['IBA'], ['IBA'], [], [], ['IGI', 'IEP'], [], [], [], [], [], []]	regulation of multicellular organismal process	GO:0051239	7.43706e-05	['GO:0032501', 'GO:0050789']	0.47619	query_1	21	0.103093	TRUE	GO:BP
29	"Any process that modulates the frequency, rate or extent of transcription mediated by RNA polymerase II." [GOC:go_curators, GOC:txnOH]	2446	14649	14	[['IBA'], ['IBA'], ['IBA'], ['IBA'], ['IDA', 'IMP', 'IBA'], [], ['IBA'], ['IBA'], [], [], ['IBA'], ['IBA', 'IEA'], [], ['IBA'], [], [], ['IBA'], ['IBA'], ['IBA'], [], ['IEA']]	regulation of transcription by RNA polymerase II	GO:0006357	1.40213e-05	['GO:0006355', 'GO:0006366']	0.666667	query_1	21	0.0590717	TRUE	GO:BP
30	"Any process that modulates the rate, frequency or extent of the progression of the cell over time, from its formation to the mature structure. Cell development does not include the steps involved in committing a cell to a specific fate." [GOC:dph, GOC:tb]	2446	29392	10	[['IBA'], ['IBA'], ['IBA'], ['IBA'], ['IBA'], [], ['IBA'], ['IMP'], [], [], ['IBA'], ['IBA'], [], [], ['IGI', 'IEP'], [], [], [], [], [], []]	regulation of cell development	GO:0060284	1.09614e-08	['GO:0045595', 'GO:0048468']	0.47619	query_1	21	0.238095	TRUE	GO:BP
31	"Any process that modulates the frequency, rate or extent of nervous system development, the origin and formation of nervous tissue." [GOC:ai]	2446	28548	10	[['IBA'], ['IBA'], ['IBA'], ['IBA'], ['IBA'], [], ['IBA'], ['IMP'], [], [], ['IBA'], ['IBA'], [], [], ['IGI', 'IEP'], [], [], [], [], [], []]	regulation of nervous system development	GO:0051960	1.83307e-08	['GO:0007399', 'GO:2000026']	0.47619	query_1	21	0.227273	TRUE	GO:BP
32	"Any process that modulates the frequency, rate or extent of cell differentiation, the process in which relatively unspecialized cells acquire specialized structural and functional features." [GOC:go_curators]	2446	25650	11	[['IBA'], ['IBA'], ['IBA'], ['IBA'], ['IMP', 'IGI', 'IBA'], [], ['IBA'], ['IMP', 'IGI'], [], [], ['IBA'], ['IBA'], [], ['IMP', 'IGI'], ['IGI', 'IEP'], [], [], [], [], [], []]	regulation of cell differentiation	GO:0045595	1.51398e-06	['GO:0030154', 'GO:0050793', 'GO:0050794']	0.52381	query_1	21	0.119565	TRUE	GO:BP
33	"Any process that modulates the frequency, rate or extent of nucleic acid-templated transcription." [GO_REF:0000058, GOC:pr, GOC:TermGenie, GOC:txnOH, GOC:vw]	2446	38816	17	[['IBA'], ['IBA', 'IEA'], ['IBA'], ['IBA', 'IEA'], ['IDA', 'IMP', 'IBA', 'IEA'], ['IEA'], ['IBA', 'IEA'], ['IBA', 'IEA'], ['IEA'], [], ['IDA', 'IGI', 'IBA', 'IEA'], ['IDA', 'IPI', 'IBA', 'IEA'], [], ['IBA'], ['IEA'], [], ['IBA', 'IEA'], ['IBA'], ['IBA'], [], ['IEA']]	regulation of nucleic acid-templated transcription	GO:1903506	2.14194e-06	['GO:0097659', 'GO:2001141']	0.809524	query_1	21	0.0447368	TRUE	GO:BP
34	"Any process that modulates the frequency, rate or extent of cellular DNA-templated transcription." [GOC:go_curators, GOC:txnOH]	2446	14647	17	[['IBA'], ['IBA', 'IEA'], ['IBA'], ['IBA', 'IEA'], ['IDA', 'IMP', 'IBA', 'IEA'], ['IEA'], ['IBA', 'IEA'], ['IBA', 'IEA'], ['IEA'], [], ['IDA', 'IGI', 'IBA', 'IEA'], ['IDA', 'IPI', 'IBA', 'IEA'], [], ['IBA'], ['IEA'], [], ['IBA', 'IEA'], ['IBA'], ['IBA'], [], ['IEA']]	regulation of transcription, DNA-templated	GO:0006355	2.14194e-06	['GO:0006351', 'GO:0010468', 'GO:1903506', 'GO:2000112']	0.809524	query_1	21	0.0447368	TRUE	GO:BP
35	"Any process that modulates the frequency, rate or extent of RNA biosynthetic process." [GOC:dph]	2446	42575	17	[['IBA'], ['IBA', 'IEA'], ['IBA'], ['IBA', 'IEA'], ['IDA', 'IMP', 'IBA', 'IEA'], ['IEA'], ['IBA', 'IEA'], ['IBA', 'IEA'], ['IEA'], [], ['IDA', 'IGI', 'IBA', 'IEA'], ['IDA', 'IPI', 'IBA', 'IEA'], [], ['IBA'], ['IEA'], [], ['IBA', 'IEA'], ['IBA'], ['IBA'], [], ['IEA']]	regulation of RNA biosynthetic process	GO:2001141	2.14194e-06	['GO:0010556', 'GO:0031326', 'GO:0032774', 'GO:0051252']	0.809524	query_1	21	0.0447368	TRUE	GO:BP
36	"Any process that modulates the frequency, rate or extent of multicellular organismal development." [GOC:obol]	2446	41510	10	[['IBA'], ['IBA'], ['IBA'], ['IBA'], ['IBA'], [], ['IBA'], ['IMP'], [], [], ['IBA'], ['IBA'], [], [], ['IGI', 'IEP'], [], [], [], [], [], []]	regulation of multicellular organismal development	GO:2000026	2.26283e-06	['GO:0007275', 'GO:0050793', 'GO:0051239']	0.47619	query_1	21	0.144928	TRUE	GO:BP
37	"The cellular synthesis of RNA on a template of nucleic acid (DNA or RNA)." [GOC:pr, GOC:txnOH, GOC:vw]	2446	34247	17	[['IBA'], ['IBA', 'IEA'], ['IBA'], ['IBA', 'IEA'], ['IDA', 'IMP', 'IBA', 'IEA'], ['IEA'], ['IBA', 'IEA'], ['IBA', 'IEA'], ['IEA'], [], ['IDA', 'IGI', 'IBA', 'IEA'], ['IDA', 'IPI', 'IBA', 'IEA'], [], ['IBA'], ['IEA'], [], ['IBA', 'IEA'], ['IBA'], ['IBA'], [], ['IEA']]	nucleic acid-templated transcription	GO:0097659	2.55058e-06	['GO:0032774']	0.809524	query_1	21	0.0442708	TRUE	GO:BP
38	"The regionalization process in which specific areas of cell differentiation are determined along the anterior-posterior axis. The anterior-posterior axis is defined by a line that runs from the head or mouth of an organism to the tail or opposite end of the organism." [GOC:dph, GOC:go_curators, GOC:isa_complete, GOC:tb]	2446	16546	9	[['IBA'], ['IMP', 'IBA'], ['IDA', 'IBA'], ['IMP', 'IGI', 'IBA'], ['IBA'], [], ['IMP', 'IGI', 'IBA'], [], [], [], ['IMP', 'IGI', 'IBA'], ['IMP', 'IGI', 'IEP', 'IBA'], [], [], [], [], ['IMP', 'IGI', 'IBA'], [], [], [], []]	anterior/posterior pattern specification	GO:0009952	1.47674e-05	['GO:0003002']	0.428571	query_1	21	0.155172	TRUE	GO:BP
39	"The chemical reactions and pathways resulting in the formation of RNA, ribonucleic acid, one of the two main type of nucleic acid, consisting of a long, unbranched macromolecule formed from ribonucleotides joined in 3',5'-phosphodiester linkage. Includes polymerization of ribonucleotide monomers. Refers not only to transcription but also to e.g. viral RNA replication." [GOC:mah, GOC:txnOH]	2446	21326	17	[['IBA'], ['IBA', 'IEA'], ['IBA'], ['IBA', 'IEA'], ['IDA', 'IMP', 'IBA', 'IEA'], ['IEA'], ['IBA', 'IEA'], ['IBA', 'IEA'], ['IEA'], [], ['IDA', 'IGI', 'IBA', 'IEA'], ['IDA', 'IPI', 'IBA', 'IEA'], [], ['IBA'], ['IEA'], [], ['IBA', 'IEA'], ['IBA'], ['IBA'], [], ['IEA']]	RNA biosynthetic process	GO:0032774	2.66357e-06	['GO:0009059', 'GO:0016070', 'GO:0034654']	0.809524	query_1	21	0.0441558	TRUE	GO:BP
40	"Any process that modulates the rate, frequency or extent of the chemical reactions and pathways resulting in the formation of a macromolecule, any molecule of high relative molecular mass, the structure of which essentially comprises the multiple repetition of units derived, actually or conceptually, from molecules of low relative molecular mass." [GOC:dph, GOC:tb]	2446	17001	17	[['IBA'], ['IBA', 'IEA'], ['IBA'], ['IBA', 'IEA'], ['IDA', 'IMP', 'IBA', 'IEA'], ['IEA'], ['IBA', 'IEA'], ['IBA', 'IEA'], ['IEA'], [], ['IDA', 'IGI', 'IBA', 'IEA'], ['IDA', 'IPI', 'IBA', 'IEA'], [], ['IBA'], ['IEA'], [], ['IBA', 'IEA'], ['IBA'], ['IBA'], [], ['IEA']]	regulation of macromolecule biosynthetic process	GO:0010556	3.44611e-06	['GO:0009059', 'GO:0009889', 'GO:0060255']	0.809524	query_1	21	0.0434783	TRUE	GO:BP
41	"Any process that modulates the frequency, rate or extent of cellular macromolecule biosynthetic process." [GOC:obol]	2446	41595	17	[['IBA'], ['IBA', 'IEA'], ['IBA'], ['IBA', 'IEA'], ['IDA', 'IMP', 'IBA', 'IEA'], ['IEA'], ['IBA', 'IEA'], ['IBA', 'IEA'], ['IEA'], [], ['IDA', 'IGI', 'IBA', 'IEA'], ['IDA', 'IPI', 'IBA', 'IEA'], [], ['IBA'], ['IEA'], [], ['IBA', 'IEA'], ['IBA'], ['IBA'], [], ['IEA']]	regulation of cellular macromolecule biosynthetic process	GO:2000112	3.44611e-06	['GO:0010556', 'GO:0031326', 'GO:0034645']	0.809524	query_1	21	0.0434783	TRUE	GO:BP
42	"The cellular synthesis of RNA on a template of DNA." [GOC:jl, GOC:txnOH]	2446	14643	17	[['IBA'], ['IBA', 'IEA'], ['IBA'], ['IBA', 'IEA'], ['IDA', 'IMP', 'IBA', 'IEA'], ['IEA'], ['IBA', 'IEA'], ['IBA', 'IEA'], ['IEA'], [], ['IDA', 'IGI', 'IBA', 'IEA'], ['IDA', 'IPI', 'IBA', 'IEA'], [], ['IBA'], ['IEA'], [], ['IBA', 'IEA'], ['IBA'], ['IBA'], [], ['IEA']]	transcription, DNA-templated	GO:0006351	2.55058e-06	['GO:0010467', 'GO:0034645', 'GO:0097659']	0.809524	query_1	21	0.0442708	TRUE	GO:BP
43	"Any process that modulates the frequency, rate or extent of a cellular process, any of those that are carried out at the cellular level, but are not necessarily restricted to a single cell. For example, cell communication occurs among more than one cell, but occurs at the cellular level." [GOC:go_curators]	2446	27652	19	[['IBA'], ['IGI', 'IBA', 'IEA'], ['IGI', 'IBA'], ['IMP', 'IBA', 'IEA'], ['IDA', 'IMP', 'IGI', 'IBA', 'IEA'], ['IEA'], ['IBA', 'IEA'], ['IMP', 'IGI', 'IBA', 'IEA'], ['IEA'], [], ['IDA', 'IGI', 'IBA', 'IEA'], ['IDA', 'IPI', 'IBA', 'IEA'], [], ['IMP', 'IGI', 'IBA'], ['IGI', 'IEP', 'IBA', 'IEA'], ['IBA', 'IEA'], ['IGI', 'IBA', 'IEA'], ['IBA'], ['IBA'], ['IBA'], ['IEA']]	regulation of cellular process	GO:0050794	0.0383367	['GO:0009987', 'GO:0050789']	0.904762	query_1	21	0.0204962	TRUE	GO:BP
44	"Any process that modulates the frequency, rate or extent of gene expression. Gene expression is the process in which a gene's coding sequence is converted into a mature gene product or products (proteins or RNA). This includes the production of an RNA transcript as well as any processing to produce a mature RNA product or an mRNA or circRNA (for protein-coding genes) and the translation of that …	2446	16943	17	[['IBA'], ['IBA', 'IEA'], ['IBA'], ['IBA', 'IEA'], ['IDA', 'IMP', 'IBA', 'IEA'], ['IEA'], ['IBA', 'IEA'], ['IBA', 'IEA'], ['IEA'], [], ['IDA', 'IGI', 'IBA', 'IEA'], ['IDA', 'IPI', 'IBA', 'IEA'], [], ['IBA'], ['IEA'], [], ['IMP', 'IBA', 'IEA'], ['IBA'], ['IBA'], [], ['IEA']]	regulation of gene expression	GO:0010468	1.37503e-05	['GO:0010467', 'GO:0060255']	0.809524	query_1	21	0.04	TRUE	GO:BP
45	"Any process that modulates the frequency, rate or extent of the chemical reactions and pathways involving RNA." [GOC:ai]	2446	28034	17	[['IBA'], ['IBA', 'IEA'], ['IBA'], ['IBA', 'IEA'], ['IDA', 'IMP', 'IBA', 'IEA'], ['IEA'], ['IBA', 'IEA'], ['IBA', 'IEA'], ['IEA'], [], ['IDA', 'IGI', 'IBA', 'IEA'], ['IDA', 'IPI', 'IBA', 'IEA'], [], ['IBA'], ['IEA'], [], ['IBA', 'IEA'], ['IBA'], ['IBA'], [], ['IEA']]	regulation of RNA metabolic process	GO:0051252	4.08215e-06	['GO:0016070', 'GO:0019219', 'GO:0060255']	0.809524	query_1	21	0.043038	TRUE	GO:BP
46	"Any process that modulates the frequency, rate or extent of the chemical reactions and pathways resulting in the formation of substances, carried out by individual cells." [GOC:mah]	2446	20565	17	[['IBA'], ['IBA', 'IEA'], ['IBA'], ['IBA', 'IEA'], ['IDA', 'IMP', 'IBA', 'IEA'], ['IEA'], ['IBA', 'IEA'], ['IBA', 'IEA'], ['IEA'], [], ['IDA', 'IGI', 'IBA', 'IEA'], ['IDA', 'IPI', 'IBA', 'IEA'], [], ['IBA'], ['IEA'], [], ['IBA', 'IEA'], ['IBA'], ['IBA'], [], ['IEA']]	regulation of cellular biosynthetic process	GO:0031326	4.43986e-06	['GO:0009889', 'GO:0031323', 'GO:0044249']	0.809524	query_1	21	0.0428212	TRUE	GO:BP
47	"The chemical reactions and pathways resulting in the formation of organic cyclic compound." [GOC:TermGenie]	2446	36919	17	[['IBA'], ['IBA', 'IEA'], ['IBA'], ['IBA', 'IEA'], ['IDA', 'IMP', 'IBA', 'IEA'], ['IEA'], ['IBA', 'IEA'], ['IBA', 'IEA'], ['IEA'], [], ['IDA', 'IGI', 'IBA', 'IEA'], ['IDA', 'IPI', 'IBA', 'IEA'], [], ['IBA'], ['IEA'], [], ['IBA', 'IEA'], ['IBA'], ['IBA'], [], ['IEA']]	organic cyclic compound biosynthetic process	GO:1901362	1.32246e-05	['GO:1901360', 'GO:1901576']	0.809524	query_1	21	0.0400943	TRUE	GO:BP
48	"Any process that modulates the frequency, rate or extent of the chemical reactions and pathways resulting in the formation of substances." [GOC:go_curators]	2446	16503	17	[['IBA'], ['IBA', 'IEA'], ['IBA'], ['IBA', 'IEA'], ['IDA', 'IMP', 'IBA', 'IEA'], ['IEA'], ['IBA', 'IEA'], ['IBA', 'IEA'], ['IEA'], [], ['IDA', 'IGI', 'IBA', 'IEA'], ['IDA', 'IPI', 'IBA', 'IEA'], [], ['IBA'], ['IEA'], [], ['IBA', 'IEA'], ['IBA'], ['IBA'], [], ['IEA']]	regulation of biosynthetic process	GO:0009889	4.62952e-06	['GO:0009058', 'GO:0019222']	0.809524	query_1	21	0.0427136	TRUE	GO:BP
49	"Any cellular process that modulates the frequency, rate or extent of the chemical reactions and pathways involving nucleobases, nucleosides, nucleotides and nucleic acids." [GOC:go_curators]	2446	18774	17	[['IBA'], ['IBA', 'IEA'], ['IBA'], ['IBA', 'IEA'], ['IDA', 'IMP', 'IBA', 'IEA'], ['IEA'], ['IBA', 'IEA'], ['IBA', 'IEA'], ['IEA'], [], ['IDA', 'IGI', 'IBA', 'IEA'], ['IDA', 'IPI', 'IBA', 'IEA'], [], ['IBA'], ['IEA'], [], ['IBA', 'IEA'], ['IBA'], ['IBA'], [], ['IEA']]	regulation of nucleobase-containing compound metabolic process	GO:0019219	5.03178e-06	['GO:0006139', 'GO:0031323', 'GO:0051171', 'GO:0080090']	0.809524	query_1	21	0.0425	TRUE	GO:BP
50	"The cellular chemical reactions and pathways involving RNA, ribonucleic acid, one of the two main type of nucleic acid, consisting of a long, unbranched macromolecule formed from ribonucleotides joined in 3',5'-phosphodiester linkage." [ISBN:0198506732]	2446	17968	17	[['IBA'], ['IBA', 'IEA'], ['IBA'], ['IBA', 'IEA'], ['IDA', 'IMP', 'IBA', 'IEA'], ['IEA'], ['IBA', 'IEA'], ['IBA', 'IEA'], ['IEA'], [], ['IDA', 'IGI', 'IBA', 'IEA'], ['IDA', 'IPI', 'IBA', 'IEA'], [], ['IBA'], ['IEA'], [], ['IBA', 'IEA'], ['IBA'], ['IBA'], [], ['IEA']]	RNA metabolic process	GO:0016070	7.58203e-06	['GO:0090304']	0.809524	query_1	21	0.0414634	TRUE	GO:BP
51	"The chemical reactions and pathways resulting in the formation of nucleobases, nucleosides, nucleotides and nucleic acids." [GOC:mah]	2446	22317	17	[['IBA'], ['IBA', 'IEA'], ['IBA'], ['IBA', 'IEA'], ['IDA', 'IMP', 'IBA', 'IEA'], ['IEA'], ['IBA', 'IEA'], ['IBA', 'IEA'], ['IEA'], [], ['IDA', 'IGI', 'IBA', 'IEA'], ['IDA', 'IPI', 'IBA', 'IEA'], [], ['IBA'], ['IEA'], [], ['IBA', 'IEA'], ['IBA'], ['IBA'], [], ['IEA']]	nucleobase-containing compound biosynthetic process	GO:0034654	9.26991e-06	['GO:0006139', 'GO:0018130', 'GO:0019438', 'GO:0044271', 'GO:1901362']	0.809524	query_1	21	0.0409639	TRUE	GO:BP
52	"The chemical reactions and pathways resulting in the formation of heterocyclic compounds, those with a cyclic molecular structure and at least two different atoms in the ring (or rings)." [ISBN:0198547684]	2446	18317	17	[['IBA'], ['IBA', 'IEA'], ['IBA'], ['IBA', 'IEA'], ['IDA', 'IMP', 'IBA', 'IEA'], ['IEA'], ['IBA', 'IEA'], ['IBA', 'IEA'], ['IEA'], [], ['IDA', 'IGI', 'IBA', 'IEA'], ['IDA', 'IPI', 'IBA', 'IEA'], [], ['IBA'], ['IEA'], [], ['IBA', 'IEA'], ['IBA'], ['IBA'], [], ['IEA']]	heterocycle biosynthetic process	GO:0018130	1.08667e-05	['GO:0044249', 'GO:0046483']	0.809524	query_1	21	0.0405728	TRUE	GO:BP
53	"The chemical reactions and pathways resulting in the formation of aromatic compounds, any substance containing an aromatic carbon ring." [GOC:ai]	2446	18977	17	[['IBA'], ['IBA', 'IEA'], ['IBA'], ['IBA', 'IEA'], ['IDA', 'IMP', 'IBA', 'IEA'], ['IEA'], ['IBA', 'IEA'], ['IBA', 'IEA'], ['IEA'], [], ['IDA', 'IGI', 'IBA', 'IEA'], ['IDA', 'IPI', 'IBA', 'IEA'], [], ['IBA'], ['IEA'], [], ['IBA', 'IEA'], ['IBA'], ['IBA'], [], ['IEA']]	aromatic compound biosynthetic process	GO:0019438	1.08667e-05	['GO:0006725', 'GO:0044249']	0.809524	query_1	21	0.0405728	TRUE	GO:BP
54	"Any cellular metabolic process involving nucleic acids." [GOC:dph, GOC:tb]	2446	33654	17	[['IBA'], ['IBA', 'IEA'], ['IBA'], ['IBA', 'IEA'], ['IDA', 'IMP', 'IBA', 'IEA'], ['IEA'], ['IBA', 'IEA'], ['IBA', 'IEA'], ['IEA'], [], ['IDA', 'IGI', 'IBA', 'IEA'], ['IDA', 'IPI', 'IBA', 'IEA'], [], ['IBA'], ['IEA'], [], ['IBA', 'IEA'], ['IBA'], ['IBA'], [], ['IEA']]	nucleic acid metabolic process	GO:0090304	1.32246e-05	['GO:0006139', 'GO:0043170']	0.809524	query_1	21	0.0400943	TRUE	GO:BP
55	"A membrane-bounded organelle of eukaryotic cells in which chromosomes are housed and replicated. In most cells, the nucleus contains all of the cell's chromosomes except the organellar chromosomes, and is the site of RNA synthesis and processing. In some species, or in specialized cell types, RNA metabolism or DNA replication may be absent." [GOC:go_curators]	2446	43034	15	[['IBA'], ['IBA'], ['IBA'], ['IBA'], ['IBA'], [], ['IBA'], ['IBA', 'IEA'], [], [], ['IBA'], ['IBA', 'IEA'], [], ['IEA'], ['IEA'], ['IBA'], ['IBA', 'IEA'], [], ['IBA'], [], ['IEA']]	nucleus	GO:0005634	0.0020145	['GO:0043231']	0.714286	query_1	21	0.0364078	TRUE	GO:CC
56	"A transcription regulator activity that modulates transcription of gene sets via selective and non-covalent binding to a specific double-stranded genomic DNA sequence (sometimes referred to as a motif) within a cis-regulatory region. Regulatory regions include promoters (proximal and distal) and enhancers. Genes are transcriptional units, and include bacterial operons." [GOC:txnOH-2018]	2446	420	13	[['IBA'], ['IBA'], ['IBA'], ['IBA'], ['IDA', 'IBA'], [], ['IBA'], [], [], [], ['IBA'], ['IBA'], [], ['IBA'], [], [], ['IBA', 'IEA'], ['IBA'], ['IBA'], [], ['IEA']]	DNA-binding transcription factor activity	GO:0003700	0.0041809	['GO:0140110']	0.619048	query_1	21	0.0436242	TRUE	GO:MF
57	"Interacting selectively and non-covalently with a specific upstream regulatory DNA sequence (transcription factor recognition sequence or binding site) located in cis relative to the transcription start site (i.e., on the same strand of DNA) of a gene transcribed by some RNA polymerase. The proximal promoter is in cis with and relatively close to the core promoter." [GOC:txnOH-2018]	2446	136	10	[['IBA'], ['IBA'], ['IBA'], ['IBA'], ['IBA'], [], ['IBA'], [], [], [], ['IBA'], ['IBA'], [], ['IBA'], [], [], [], ['IBA'], [], [], []]	cis-regulatory region sequence-specific DNA binding	GO:0000987	0.0048418	['GO:0000976']	0.47619	query_1	21	0.0675676	TRUE	GO:MF
58	"A molecular function that controls the rate, timing and/or magnitude of gene transcription. The function of transcriptional regulators is to modulate gene expression at the transcription step so that they are expressed in the right cell at the right time and in the right amount throughout the life of the cell and the organism. Genes are transcriptional units, and include bacterial operons." [GOC…	2446	11788	13	[['IBA'], ['IBA'], ['IBA'], ['IBA'], ['IDA', 'IBA'], [], ['IBA'], [], [], [], ['IBA'], ['IBA'], [], ['IBA'], [], [], ['IBA', 'IEA'], ['IBA'], ['IBA'], [], ['IEA']]	transcription regulator activity	GO:0140110	0.00578116	['GO:0003674']	0.619048	query_1	21	0.0424837	TRUE	GO:MF
59	"Interacting selectively and non-covalently with a specific upstream regulatory DNA sequence (transcription factor recognition sequence or binding site) located in cis relative to the transcription start site (i.e., on the same strand of DNA) of a gene transcribed by RNA polymerase II." [GOC:txnOH-2018]	2446	130	10	[['IBA'], ['IBA'], ['IBA'], ['IBA'], ['IBA'], [], ['IBA'], [], [], [], ['IBA'], ['IBA'], [], ['IBA'], [], [], [], ['IBA'], [], [], []]	RNA polymerase II cis-regulatory region sequence-specific DNA binding	GO:0000978	0.0048418	['GO:0000977', 'GO:0000987']	0.47619	query_1	21	0.0675676	TRUE	GO:MF
60	"The formation of a protein dimer, a macromolecular structure consists of two noncovalently associated identical or nonidentical subunits." [ISBN:0198506732]	2446	7373	12	[['IEA'], ['IEA'], ['IEA'], ['IEA'], ['IEA'], ['IEA'], ['IEA'], ['IEA'], ['IEA'], [], ['IPI', 'IEA'], ['IPI', 'IEA'], [], ['IPI'], [], [], [], [], [], [], []]	protein dimerization activity	GO:0046983	4.95979e-08	['GO:0005515']	0.571429	query_1	21	0.129032	TRUE	GO:MF
61	"Interacting selectively and non-covalently with a specific sequence of DNA that is part of a regulatory region that controls transcription of that section of the DNA. The transcribed region might be described as a gene, cistron, or operon." [GOC:txnOH]	2446	128	12	[['IBA'], ['IBA'], ['IBA'], ['IBA'], ['IBA'], [], ['IBA'], [], [], [], ['IBA'], ['IBA'], [], ['IBA'], [], [], ['IBA'], ['IBA'], ['IBA'], [], []]	transcription cis-regulatory region binding	GO:0000976	0.000118862	['GO:0001067', 'GO:1990837']	0.571429	query_1	21	0.0677966	TRUE	GO:MF
62	"A DNA-binding transcription factor activity that modulates the transcription of specific gene sets transcribed by RNA polymerase II." [GOC:txnOH-2018]	2446	132	13	[['IBA'], ['IBA'], ['IBA'], ['IBA'], ['IDA', 'IBA'], [], ['IBA'], [], [], [], ['IBA'], ['IBA'], [], ['IBA'], [], [], ['IEA'], ['IBA'], ['IBA'], [], ['IEA']]	DNA-binding transcription factor activity, RNA polymerase II-specific	GO:0000981	0.000609401	['GO:0003700']	0.619048	query_1	21	0.0509804	TRUE	GO:MF
63	"Interacting selectively and non-covalently with a nucleic acid region that regulates a nucleic acid-based process. Such processes include transcription, DNA replication, and DNA repair." [GOC:txnOH]	2446	182	12	[['IBA'], ['IBA'], ['IBA'], ['IBA'], ['IBA'], [], ['IBA'], [], [], [], ['IBA'], ['IBA'], [], ['IBA'], [], [], ['IBA'], ['IBA'], ['IBA'], [], []]	transcription regulatory region nucleic acid binding	GO:0001067	0.000118862	['GO:0003676']	0.571429	query_1	21	0.0677966	TRUE	GO:MF
64	"Interacting selectively and non-covalently with a specific sequence of DNA that is part of a regulatory region that controls the transcription of a gene or cistron by RNA polymerase II." [GOC:txnOH]	2446	129	12	[['IBA'], ['IBA'], ['IBA'], ['IBA'], ['IBA'], [], ['IBA'], [], [], [], ['IBA'], ['IBA'], [], ['IBA'], [], [], ['IBA'], ['IBA'], ['IBA'], [], []]	RNA polymerase II transcription regulatory region sequence-specific DNA binding	GO:0000977	8.48524e-05	['GO:0000976']	0.571429	query_1	21	0.0697674	TRUE	GO:MF
65	"Interacting selectively and non-covalently with double-stranded DNA." [GOC:elh, GOC:vw]	2446	412	12	[['IBA'], ['IBA'], ['IBA'], ['IDA', 'IBA'], ['IBA'], [], ['IBA'], [], [], [], ['IBA'], ['IBA'], [], ['IBA'], [], [], ['IBA'], ['IBA'], ['IBA'], [], []]	double-stranded DNA binding	GO:0003690	0.000240854	['GO:0003677']	0.571429	query_1	21	0.0638298	TRUE	GO:MF
66	"Interacting selectively and non-covalently with double-stranded DNA of a specific nucleotide composition, e.g. GC-rich DNA binding, or with a specific sequence motif or type of DNA, e.g. promotor binding or rDNA binding." [GOC:dos, GOC:sl]	2446	12233	12	[['IBA'], ['IBA'], ['IBA'], ['IBA'], ['IBA'], [], ['IBA'], [], [], [], ['IBA'], ['IBA'], [], ['IBA'], [], [], ['IBA'], ['IBA'], ['IBA'], [], []]	sequence-specific double-stranded DNA binding	GO:1990837	0.000175729	['GO:0003690', 'GO:0043565']	0.571429	query_1	21	0.0655738	TRUE	GO:MF
67	"Any molecular function by which a gene product interacts selectively and non-covalently with DNA (deoxyribonucleic acid)." [GOC:dph, GOC:jl, GOC:tb, GOC:vw]	2446	400	15	[['IBA'], ['IBA', 'IEA'], ['IBA'], ['IDA', 'IBA', 'IEA'], ['IBA', 'IEA'], ['IEA'], ['IBA', 'IEA'], [], ['IEA'], [], ['IBA', 'IEA'], ['IBA', 'IEA'], [], ['IBA', 'IEA'], [], [], ['IDA', 'IBA', 'IEA'], ['IBA'], ['IBA'], [], ['IEA']]	DNA binding	GO:0003677	0.000147114	['GO:0003676']	0.714286	query_1	21	0.0437318	TRUE	GO:MF
68	"Interacting selectively and non-covalently with any nucleic acid." [GOC:jl]	2446	399	15	[['IBA'], ['IBA', 'IEA'], ['IBA'], ['IDA', 'IBA', 'IEA'], ['IBA', 'IEA'], ['IEA'], ['IBA', 'IEA'], [], ['IEA'], [], ['IBA', 'IEA'], ['IBA', 'IEA'], [], ['IBA', 'IEA'], [], [], ['IDA', 'IBA', 'IEA'], ['IBA'], ['IBA'], [], ['IEA']]	nucleic acid binding	GO:0003676	0.000994867	['GO:0097159', 'GO:1901363']	0.714286	query_1	21	0.0382653	TRUE	GO:MF
69	"Interacting selectively and non-covalently with DNA of a specific nucleotide composition, e.g. GC-rich DNA binding, or with a specific sequence motif or type of DNA e.g. promotor binding or rDNA binding." [GOC:jl]	2446	6842	12	[['IBA'], ['IBA'], ['IBA'], ['IBA'], ['IBA'], [], ['IBA'], [], [], [], ['IBA'], ['IBA'], [], ['IBA'], [], [], ['IBA'], ['IBA'], ['IBA'], [], []]	sequence-specific DNA binding	GO:0043565	0.000555687	['GO:0003677']	0.571429	query_1	21	0.0594059	TRUE	GO:MF
70	Notch signaling pathway	2446	47479	7	[['KEGG'], ['KEGG'], ['KEGG'], [], ['KEGG'], ['KEGG'], [], [], ['KEGG'], [], [], [], [], [], ['KEGG'], [], [], [], [], [], []]	Notch signaling pathway	KEGG:04330	6.16829e-07	['KEGG:00000']	0.333333	query_1	21	0.4375	TRUE	KEGG
Module_34
	description	effective_domain_size	goshv	intersection_size	intersections	name	native	p_value	parents	precision	query	query_size	recall	significant	source	term_size	source_order	group_id
0	"The chemical reactions and pathways involving macromolecules, any molecule of high relative molecular mass, the structure of which essentially comprises the multiple repetition of units derived, actually or conceptually, from molecules of low relative molecular mass." [GOC:mah]	2446	24505	20	[[], ['IEA'], ['IBA'], ['IBA'], ['IEA'], [], ['IBA', 'IEA'], ['IEA'], ['IDA', 'IBA', 'IEA'], ['IEA'], [], ['IEA'], ['IMP', 'IBA', 'IEA'], ['IBA', 'IEA'], ['IEA'], ['IMP'], [], ['IEA'], [], ['IDA', 'IMP', 'IGI', 'IBA', 'IEA'], ['IEA'], ['IDA', 'IGI', 'IBA', 'IEA'], ['IEA'], ['IBA'], ['IBA']]	macromolecule metabolic process	GO:0043170	0.0222307	['GO:0071704']	0.8	query_1	25	0.0266667	TRUE	GO:BP	750	12224	1
1	"The chemical reactions and pathways involving those compounds which are formed as a part of the normal anabolic and catabolic processes. These processes take place in most, if not all, cells of the organism." [GOC:go_curators, http://www.metacyc.org]	2446	25007	21	[[], ['IEA'], ['IBA'], ['IBA'], ['IEA'], [], ['IBA', 'IEA'], ['IEA'], ['IDA', 'IBA', 'IEA'], ['IEA'], ['IEA'], ['IEA'], ['IBA', 'IEA'], ['IBA', 'IEA'], ['IEA'], ['IMP'], [], ['IEA'], [], ['IDA', 'IBA', 'IEA'], ['IEA'], ['IDA', 'IGI', 'IBA', 'IEA'], ['IEA'], ['IBA'], ['IBA']]	primary metabolic process	GO:0044238	0.0388879	['GO:0008152']	0.84	query_1	25	0.0241657	TRUE	GO:BP	869	12726	2
Module_35
GO_not_found
Module_36
	description	effective_domain_size	goshv	intersection_size	intersections	name	native	p_value	parents	precision	query	query_size	recall	significant	source	term_size	source_order	group_id
0	dre-miR-126a-3p	2446	49601	1	[[], [], [], [], [], [], [], [], [], [], [], [], [], [], [], [], [], [], [], [], [], ['MIRNA'], [], [], [], [], [], []]	dre-miR-126a-3p	MIRNA:dre-miR-126a-3p	0.0497707	['MIRNA:000000']	0.0357143	query_1	28	1	TRUE	MIRNA	1	9	1
Module_37
	description	effective_domain_size	goshv	intersection_size	intersections	name	native	p_value	parents	precision	query	query_size	recall	significant	source	term_size	source_order	group_id
0	dre-miR-196b	2446	49613	1	[[], [], [], [], [], [], [], [], [], [], ['MIRNA'], [], [], [], [], [], [], [], [], [], [], []]	dre-miR-196b	MIRNA:dre-miR-196b	0.0499682	['MIRNA:000000']	0.0454545	query_1	22	1	TRUE	MIRNA	1	21	1
Module_38
GO_not_found
Module_39
	description	effective_domain_size	goshv	intersection_size	intersections	name	native	p_value	parents	precision	query	query_size	recall	significant	source	term_size	source_order	group_id
0	dre-miR-126a-3p	2446	49601	1	[[], [], [], [], [], [], [], [], ['MIRNA'], [], [], [], [], [], [], [], [], [], [], [], [], [], []]	dre-miR-126a-3p	MIRNA:dre-miR-126a-3p	0.0499634	['MIRNA:000000']	0.0434783	query_1	23	1	TRUE	MIRNA	1	9	1
