# Supplementary material for: Dissecting cell identity via network inference and in silico gene perturbation
Source: Nature. 2023 Feb 8;614(7949):742–51. doi: 10.1038/s41586-022-05688-9 (PMC9946838; doi:10.1038/s41586-022-05688-9)
Supplement: Supplementary file 8 — sgRNA and primer sequences. This table details the sgRNA and primer sequences used in the zebrafish experiments. [file 41586_2022_5688_MOESM8_ESM.xlsx]

## Sheet: sgRNA sequences
sgRNA sequences
gene	5'-3'
flh/noto	gtagggcggatagcagaaca
	gcgcggcagcaatacatggt
lhx1a	gagcaactggcgcaagagac
	gctgtatgaactccgctacg
	tcctccgtcagaaatgaacg
sebox	gcgccatagtccagattctg
	catttgatccacagacacgg
irx3a	gagaacattagagagcgccc
	tagccaggccttaagcgtgc

## Sheet: Genotyping primers
Genotyping primers
Gene	Genotyping	5'-3'
noto/flh	N1	ctaaacagacgccatgcaga
		aaaagaacgcattggttaggaaa
	flh/noto_crispant	ctaaacagacgccatgcaga	sgRNA_1
		aaaagaacgcattggttaggaaa
		tttcgccagtactgcatctg	sgRNA_2
		gccagtggggtgaataacat
lhx1a	lhx1a_crispant	ttgaaaggcaaggaggtctg	sgRNA_1 and 2
		ccgtccagtgaagtacaacg
		ctgcgtttccacttgactga	sgRNA_3
		gatgtcaaggatgcggaaat
sebox	sebox_crispant	gaatccctggccacaaaat	sgRNA_1
		tccagtgtttagcactcttcca
		atgcgccgtaaattcagttc	sgRNA_2
		ccccagtgacaagggtcttt
irx3a	irx3_crispant	cctggatttgctcaccatca	sgRNA_1
		tagcctcctcctggcgttag
		cccacagctgggatatcagt	sgRNA_5
		tcaccagttggttgaaaatgg

## Sheet: RT-qPCR primers
RT-qPCR primers
gene	5'-3'
rpl13a	tctggaggactgtaagaggtatgc
	agacgcacaatcttgagagcag
nog1	aagccagcaagaagctgaag
	gttgatttggccggtttg
